# Supplementary material for: Ethyl 2-(pyridine-4-carboxamido)-4,5,6,7-tetra­hydro-1-benzothio­phene-3-carboxyl­ate
Source: Acta Crystallogr Sect E Struct Rep Online. 2012 Jun 13;68(Pt 7):o2041. doi: 10.1107/S1600536812025251 (PMC3393309; doi:10.1107/S1600536812025251)
Supplement: Supplementary file 1 [file e-68-o2041-sup1.cif]

##############################################################################
#                                                                            #
# This CIF contains the data in a paper accepted for publication in          #
# Acta Crystallographica Section E. It conforms to the requirements of       #
# Notes for Authors for Acta Crystallographica Section E, and has been       #
# peer reviewed under the auspices of the IUCr Commission on Journals.       #
#                                                                            #
# Full details of the Crystallographic Information File format               #
# are given in the paper "The Crystallographic Information File (CIF):       #
# a New Standard Archive File for Crystallography" by S. R. Hall, F. H.      #
# Allen and I. D. Brown [Acta Cryst. (1991), A47, 655-685].                  #
#                                                                            #
# The current version of the core CIF dictionary is obtainable from          #
# ftp://ftp.iucr.org/pub/cif_core.dic.                                       #
#                                                                            #
# Software is freely available for graphical display of the structure(s)     #
# in this CIF. For information consult the CIF software page                 #
# http://www.iucr.org/resources/cif/software.                                #
#                                                                            #
# This file may be used for bona fide research purposes within the           #
# scientific community so long as proper attribution is given to the journal # 
# article from which it was obtained.                                        #
#                                                                            #
##############################################################################
data_global
_audit_creation_method     ?
_journal_date_recd_electronic     2012-06-03
_journal_date_accepted     2012-06-03
_journal_name_full     'Acta Crystallographica, Section E'
_journal_year     2012
_journal_volume     68
_journal_issue      7
_journal_page_first     o2041
_journal_page_last     o2041
_journal_paper_category     QO
_journal_paper_doi     10.1107/S1600536812025251
_journal_coeditor_code     HB6838
_publ_contact_author
;
Muhammad Nawaz Tahir
University of Sargodha
Department of Physics
Sargodha
Pakistan
;
_publ_contact_author_email     'dmntahir_uos@yahoo.com'
_publ_contact_author_fax     '0092 48 32 22 121'
_publ_contact_author_phone     '0092 48 92 30 914'
_publ_section_title
;
Ethyl
2-(pyridine-4-carboxamido)-4,5,6,7-tetrahydro-1-benzothiophene-3-carboxylate
;
loop_
    _publ_author_name
    _publ_author_address
    'Asma Mukhtar'
;
Institute of Chemistry
University of the Punjab
Lahore
Pakistan
;
    'Tahir, M. Nawaz'
;
University of Sargodha
Department of Physics
Sargodha
Pakistan
;
    'Misbahul Ain Khan'
;
Department of Chemistry
Islamia University
Bahawalpur
Pakistan
;
    'Ather, Abdul Qayyum'
;
Applied Chemistry Research Center
PCSIR Laboratories Complex
Lahore 54600
Pakistan
;
    'Naveed Sajid'
;
Department of Chemistry
Islamia University
Bahawalpur
Pakistan
;
data_I
_audit_creation_method     SHELXL-97
_chemical_name_systematic
;
Ethyl 2-(pyridine-4-carboxamido)-4,5,6,7-tetrahydro-1-benzothiophene-
3-carboxylate
;
_chemical_name_common     ?
_chemical_formula_moiety     'C17 H18 N2 O3 S'
_chemical_formula_sum     'C17 H18 N2 O3 S'
_chemical_formula_iupac     'C17 H18 N2 O3 S'
_chemical_formula_weight     330.39
_symmetry_cell_setting     triclinic
_symmetry_space_group_name_H-M     'P -1'
_symmetry_space_group_name_Hall     '-P 1'
loop_
    _symmetry_equiv_pos_site_id
    _symmetry_equiv_pos_as_xyz
    1 x,y,z
    2 -x,-y,-z
_cell_length_a     8.5604(6)
_cell_length_b     9.3481(7)
_cell_length_c     11.7443(10)
_cell_angle_alpha     105.121(3)
_cell_angle_beta     99.748(2)
_cell_angle_gamma     110.806(3)
_cell_volume     811.59(11)
_cell_formula_units_Z     2
_cell_measurement_reflns_used     1842
_cell_measurement_theta_min     2.49
_cell_measurement_theta_max     25.25
_cell_measurement_temperature     296(2)
_exptl_crystal_description     prism
_exptl_crystal_colour     colorless
_exptl_crystal_size_max     0.24
_exptl_crystal_size_mid     0.18
_exptl_crystal_size_min     0.15
_exptl_crystal_density_diffrn     1.352
_exptl_crystal_density_meas     ?
_exptl_crystal_density_method     'not measured'
_exptl_crystal_F_000     384
_exptl_absorpt_coefficient_mu     0.216
_exptl_absorpt_correction_type     multi-scan
_exptl_absorpt_process_details     '(SADABS; Bruker, 2005)'
_exptl_absorpt_correction_T_min     0.953
_exptl_absorpt_correction_T_max     0.958
_exptl_special_details     ' '
_diffrn_ambient_temperature     296(2)
_diffrn_radiation_type     MoK\a
_diffrn_radiation_wavelength     0.71073
_diffrn_radiation_source     'fine-focus sealed tube'
_diffrn_radiation_monochromator     graphite
_diffrn_measurement_device_type     'Bruker Kappa APEXII CCD'
_diffrn_measurement_method     \w
_diffrn_detector_area_resol_mean     8.10
_diffrn_reflns_number     12176
_diffrn_reflns_av_R_equivalents     0.0389
_diffrn_reflns_av_sigmaI/netI     0.0418
_diffrn_reflns_theta_min     2.49
_diffrn_reflns_theta_max     25.25
_diffrn_reflns_theta_full     25.25
_diffrn_measured_fraction_theta_max     0.991
_diffrn_measured_fraction_theta_full     0.991
_diffrn_reflns_limit_h_min     -10
_diffrn_reflns_limit_h_max     8
_diffrn_reflns_limit_k_min     -11
_diffrn_reflns_limit_k_max     11
_diffrn_reflns_limit_l_min     -14
_diffrn_reflns_limit_l_max     14
_diffrn_standards_number     0
_diffrn_standards_interval_count     ?
_diffrn_standards_interval_time     ?
_diffrn_standards_decay_%     ?
_refine_special_details
;
Refinement of <i>F</i>^2^ against ALL reflections. The weighted <i>R</i>-factor
<i>wR</i> and goodness of fit <i>S</i> are based on <i>F</i>^2^, conventional
<i>R</i>-factors <i>R</i> are based on <i>F</i>, with <i>F</i> set to zero for
negative <i>F</i>^2^. The threshold expression of <i>F</i>^2^ >
\s(<i>F</i>^2^) is used only for calculating <i>R</i>-factors(gt) <i>etc</i>.
and is not relevant to the choice of reflections for refinement.
<i>R</i>-factors based on <i>F</i>^2^ are statistically about twice as large
as those based on <i>F</i>, and <i>R</i>- factors based on ALL data will be
even larger.
;
_reflns_number_total     2914
_reflns_number_gt     1842
_reflns_threshold_expression     I>2\s(I)
_refine_ls_structure_factor_coef     Fsqd
_refine_ls_matrix_type     full
_refine_ls_R_factor_all     0.0847
_refine_ls_R_factor_gt     0.0452
_refine_ls_wR_factor_gt     0.0973
_refine_ls_wR_factor_ref     0.1158
_refine_ls_goodness_of_fit_ref     1.004
_refine_ls_restrained_S_all     1.023
_refine_ls_number_reflns     2914
_refine_ls_number_parameters     243
_refine_ls_number_restraints     10
_refine_ls_hydrogen_treatment     constr
_refine_ls_weighting_scheme     calc
_refine_ls_weighting_details
         'calc w=1/[\s^2^(Fo^2^)+(0.0490P)^2^+0.1304P] where P=(Fo^2^+2Fc^2^)/3'
_atom_sites_solution_hydrogens     geom
_atom_sites_solution_primary     direct
_atom_sites_solution_secondary     difmap
_refine_ls_shift/su_max     0.000
_refine_ls_shift/su_mean     0.000
_refine_diff_density_max     0.146
_refine_diff_density_min     -0.180
loop_
    _atom_type_symbol
    _atom_type_description
    _atom_type_scat_dispersion_real
    _atom_type_scat_dispersion_imag
    _atom_type_scat_source
    'C' 'C' 0.0033 0.0016
                         'International Tables Vol C Tables 4.2.6.8 and 6.1.1.4'
    'H' 'H' 0.0000 0.0000
                         'International Tables Vol C Tables 4.2.6.8 and 6.1.1.4'
    'N' 'N' 0.0061 0.0033
                         'International Tables Vol C Tables 4.2.6.8 and 6.1.1.4'
    'O' 'O' 0.0106 0.0060
                         'International Tables Vol C Tables 4.2.6.8 and 6.1.1.4'
    'S' 'S' 0.1246 0.1234
                         'International Tables Vol C Tables 4.2.6.8 and 6.1.1.4'
_computing_data_collection     'APEX2 (Bruker, 2009)'
_computing_cell_refinement     'SAINT (Bruker, 2009)'
_computing_data_reduction     'SAINT (Bruker, 2009)'
_computing_structure_solution     'SHELXS97 (Sheldrick, 2008)'
_computing_structure_refinement     'SHELXL97 (Sheldrick, 2008)'
_computing_molecular_graphics
                  'ORTEP-3 for Windows (Farrugia, 1997) and PLATON (Spek, 2009)'
_computing_publication_material
;
WinGX (Farrugia, 1999) and PLATON (Spek, 2009)
;
loop_
    _atom_site_type_symbol
    _atom_site_label
    _atom_site_fract_x
    _atom_site_fract_y
    _atom_site_fract_z
    _atom_site_U_iso_or_equiv
    _atom_site_thermal_displace_type
    _atom_site_calc_flag
    _atom_site_refinement_flags
    _atom_site_occupancy
    _atom_site_disorder_assembly
    _atom_site_disorder_group
    S S1 0.57947(9) 0.19759(8) 0.46283(7) 0.0767(3) Uani . . 1.000 . -16
    O O1 0.6976(2) 0.68634(18) 0.35270(15) 0.0742(6) Uani . . 1.000 . -16
    O O2 0.8949(2) 0.73080(19) 0.52291(15) 0.0730(6) Uani . . 1.000 . -16
    O O3 0.8381(3) 0.2881(3) 0.68270(19) 0.1003(8) Uani . . 1.000 . -16
    N N1 0.8635(2) 0.4829(2) 0.60071(17) 0.0615(7) Uani . . 1.000 . -16
    N N2 1.3610(3) 0.7692(4) 0.9953(2) 0.0968(11) Uani . . 1.000 . -16
    C C1 0.7620(3) 0.6392(3) 0.4390(2) 0.0580(8) Uani . . 1.000 . -16
    C C2 0.6600(3) 0.4677(3) 0.42082(19) 0.0517(8) Uani . . 1.000 . -16
    C C3 0.5015(3) 0.3510(3) 0.3252(2) 0.0568(8) Uani . . 1.000 . -16
    C C4 0.4040(3) 0.3808(3) 0.2210(2) 0.0684(9) Uani . . 1.000 . -16
    C C5A 0.2613(14) 0.2210(11) 0.1232(9) 0.084(3) Uani . . 0.691(14) . -16
    C C6A 0.1643(9) 0.1068(9) 0.1818(7) 0.090(2) Uani . . 0.691(14) . -16
    C C7A 0.2885(14) 0.0544(12) 0.2537(10) 0.093(5) Uani . . 0.691(14) . -16
    C C8 0.4453(3) 0.2032(3) 0.3374(2) 0.0647(9) Uani . . 1.000 . -16
    C C9 0.7149(3) 0.3990(3) 0.5005(2) 0.0571(8) Uani . . 1.000 . -16
    C C10 0.9163(3) 0.4265(3) 0.6877(2) 0.0681(10) Uani . . 1.000 . -16
    C C11 1.0748(3) 0.5483(3) 0.7916(2) 0.0624(9) Uani . . 1.000 . -16
    C C12 1.1234(4) 0.5047(4) 0.8909(3) 0.0915(12) Uani . . 1.000 . -16
    C C13 1.2663(5) 0.6197(5) 0.9893(3) 0.1068(16) Uani . . 1.000 . -16
    C C14 1.3131(4) 0.8068(4) 0.8988(3) 0.0810(11) Uani . . 1.000 . -16
    C C15 1.1737(3) 0.7024(3) 0.7966(2) 0.0690(10) Uani . . 1.000 . -16
    C C16 0.7948(4) 0.8546(3) 0.3616(3) 0.0935(11) Uani . . 1.000 . -16
    C C17A 0.7281(10) 0.8628(10) 0.2439(6) 0.113(3) Uani . . 0.691(14) . -16
    C C5B 0.221(2) 0.242(2) 0.159(3) 0.083(7) Uani . . 0.310(14) . -16
    C C6B 0.225(2) 0.0756(16) 0.1323(18) 0.091(6) Uani . . 0.310(14) . -16
    C C7B 0.275(3) 0.054(2) 0.2566(18) 0.074(8) Uani . . 0.310(14) . -16
    C C17B 0.687(2) 0.894(2) 0.2657(6) 0.103(5) Uani . . 0.310(14) . -16
    H H4A 0.48597 0.43620 0.18225 0.0821 Uiso . . 1.000 . -16
    H H4B 0.35058 0.45180 0.25392 0.0821 Uiso . . 1.000 . -16
    H H1 0.92888 0.58106 0.60821 0.0738 Uiso . . 1.000 . -16
    H H7A 0.23001 -0.00598 0.30131 0.1119 Uiso . . 0.691(14) . -16
    H H7B 0.32310 -0.01579 0.19682 0.1119 Uiso . . 0.691(14) . -16
    H H12 1.06183 0.40089 0.89190 0.1100 Uiso . . 1.000 . -16
    H H13 1.29763 0.58902 1.05578 0.1283 Uiso . . 1.000 . -16
    H H14 1.37777 0.91097 0.89972 0.0972 Uiso . . 1.000 . -16
    H H15 1.14681 0.73660 0.73125 0.0828 Uiso . . 1.000 . -16
    H H16A 0.77654 0.92982 0.42663 0.1120 Uiso . . 1.000 . -16
    H H16B 0.91878 0.88177 0.37895 0.1120 Uiso . . 1.000 . -16
    H H17A 0.60304 0.82038 0.22283 0.1699 Uiso . . 0.691(14) . -16
    H H17B 0.76116 0.79910 0.18235 0.1699 Uiso . . 0.691(14) . -16
    H H17C 0.77538 0.97428 0.24783 0.1699 Uiso . . 0.691(14) . -16
    H H5A 0.17977 0.24607 0.07281 0.1004 Uiso . . 0.691(14) . -16
    H H5B 0.31459 0.16809 0.06985 0.1004 Uiso . . 0.691(14) . -16
    H H6A 0.06979 0.01117 0.11859 0.1079 Uiso . . 0.691(14) . -16
    H H6B 0.11397 0.16052 0.23733 0.1079 Uiso . . 0.691(14) . -16
    H H5C 0.14711 0.25201 0.21193 0.0997 Uiso . . 0.310(14) . -16
    H H5D 0.17039 0.25150 0.08217 0.0997 Uiso . . 0.310(14) . -16
    H H6C 0.31023 0.06938 0.08848 0.1103 Uiso . . 0.310(14) . -16
    H H6D 0.11147 -0.00965 0.08180 0.1103 Uiso . . 0.310(14) . -16
    H H7C 0.29232 -0.04536 0.24441 0.0886 Uiso . . 0.310(14) . -16
    H H7D 0.18307 0.04701 0.29589 0.0886 Uiso . . 0.310(14) . -16
    H H17D 0.56995 0.86379 0.27276 0.1534 Uiso . . 0.310(14) . -16
    H H17E 0.68253 0.83476 0.18437 0.1534 Uiso . . 0.310(14) . -16
    H H17F 0.73952 1.00931 0.28019 0.1534 Uiso . . 0.310(14) . -16
loop_
    _atom_site_aniso_label
    _atom_site_aniso_U_11
    _atom_site_aniso_U_22
    _atom_site_aniso_U_33
    _atom_site_aniso_U_12
    _atom_site_aniso_U_13
    _atom_site_aniso_U_23
    S1 0.0865(5) 0.0500(4) 0.0840(5) 0.0152(3) 0.0208(4) 0.0297(3)
    O1 0.0827(12) 0.0456(10) 0.0725(11) 0.0125(9) -0.0016(9) 0.0224(8)
    O2 0.0732(11) 0.0510(10) 0.0704(11) 0.0079(9) -0.0004(10) 0.0225(9)
    O3 0.1113(16) 0.0709(13) 0.1059(15) 0.0190(12) 0.0106(12) 0.0512(12)
    N1 0.0666(13) 0.0511(12) 0.0605(12) 0.0171(10) 0.0133(10) 0.0238(10)
    N2 0.0930(19) 0.110(2) 0.0823(17) 0.0380(17) 0.0115(14) 0.0410(16)
    C1 0.0664(16) 0.0493(14) 0.0562(14) 0.0225(13) 0.0151(13) 0.0193(12)
    C2 0.0573(14) 0.0414(13) 0.0528(13) 0.0167(11) 0.0177(11) 0.0152(10)
    C3 0.0581(14) 0.0496(14) 0.0562(14) 0.0177(12) 0.0194(12) 0.0133(11)
    C4 0.0658(16) 0.0581(15) 0.0681(16) 0.0203(13) 0.0112(13) 0.0147(12)
    C5A 0.074(4) 0.073(5) 0.076(6) 0.019(3) 0.003(3) 0.012(3)
    C6A 0.067(4) 0.072(4) 0.085(4) 0.000(3) 0.003(3) 0.008(3)
    C7A 0.090(9) 0.074(8) 0.098(9) 0.010(6) 0.028(7) 0.037(6)
    C8 0.0640(16) 0.0470(15) 0.0688(16) 0.0117(13) 0.0176(13) 0.0156(12)
    C9 0.0635(15) 0.0458(13) 0.0590(14) 0.0177(12) 0.0229(13) 0.0178(12)
    C10 0.0803(18) 0.0627(17) 0.0696(17) 0.0299(15) 0.0245(14) 0.0343(14)
    C11 0.0681(16) 0.0712(18) 0.0609(15) 0.0365(14) 0.0223(13) 0.0306(13)
    C12 0.096(2) 0.098(2) 0.086(2) 0.0341(19) 0.0211(19) 0.0535(19)
    C13 0.108(3) 0.134(3) 0.083(2) 0.048(2) 0.010(2) 0.060(2)
    C14 0.0760(19) 0.084(2) 0.0749(19) 0.0317(16) 0.0091(16) 0.0260(16)
    C15 0.0719(17) 0.0702(17) 0.0687(17) 0.0327(15) 0.0147(14) 0.0295(14)
    C16 0.108(2) 0.0462(16) 0.097(2) 0.0126(15) -0.0073(17) 0.0308(15)
    C17A 0.155(6) 0.062(5) 0.118(5) 0.040(4) 0.010(4) 0.050(4)
    C5B 0.071(11) 0.066(9) 0.081(14) 0.023(8) -0.005(7) 0.001(8)
    C6B 0.073(9) 0.074(9) 0.098(12) 0.025(6) 0.004(7) 0.006(7)
    C7B 0.060(13) 0.027(10) 0.083(18) -0.002(9) 0.000(11) -0.019(10)
    C17B 0.151(12) 0.052(7) 0.076(8) 0.055(8) -0.032(7) 0.002(5)
_geom_special_details
;
Bond distances, angles <i>etc</i>. have been calculated using the rounded
fractional coordinates. All su's are estimated from the variances of the
(full) variance-covariance matrix. The cell e.s.d.'s are taken into account in
the estimation of distances, angles and torsion angles
;
loop_
    _geom_bond_atom_site_label_1
    _geom_bond_atom_site_label_2
    _geom_bond_site_symmetry_1
    _geom_bond_site_symmetry_2
    _geom_bond_distance
    _geom_bond_publ_flag
    S1 C8 . . 1.733(3) no
    S1 C9 . . 1.711(3) no
    O1 C1 . . 1.320(3) no
    O1 C16 . . 1.460(3) no
    O2 C1 . . 1.219(3) no
    O3 C10 . . 1.207(4) no
    N1 C9 . . 1.386(3) no
    N1 C10 . . 1.349(3) no
    N2 C13 . . 1.319(6) no
    N2 C14 . . 1.315(4) no
    N1 H1 . . 0.8600 no
    C1 C2 . . 1.464(4) no
    C2 C3 . . 1.444(3) no
    C2 C9 . . 1.374(4) no
    C3 C4 . . 1.506(3) no
    C3 C8 . . 1.347(4) no
    C4 C5B . . 1.53(2) no
    C4 C5A . . 1.542(11) no
    C5A C6A . . 1.500(13) no
    C5B C6B . . 1.52(3) no
    C6A C7A . . 1.538(14) no
    C6B C7B . . 1.54(3) no
    C7A C8 . . 1.489(12) no
    C7B C8 . . 1.54(2) no
    C10 C11 . . 1.498(3) no
    C11 C12 . . 1.380(4) no
    C11 C15 . . 1.367(4) no
    C12 C13 . . 1.388(5) no
    C14 C15 . . 1.376(4) no
    C16 C17A . . 1.436(8) no
    C16 C17B . . 1.537(14) no
    C4 H4A . . 0.9700 no
    C4 H4B . . 0.9700 no
    C5A H5A . . 0.9700 no
    C5A H5B . . 0.9700 no
    C5B H5D . . 0.9700 no
    C5B H5C . . 0.9700 no
    C6A H6B . . 0.9700 no
    C6A H6A . . 0.9700 no
    C6B H6D . . 0.9700 no
    C6B H6C . . 0.9700 no
    C7A H7B . . 0.9700 no
    C7A H7A . . 0.9700 no
    C7B H7D . . 0.9700 no
    C7B H7C . . 0.9700 no
    C12 H12 . . 0.9300 no
    C13 H13 . . 0.9300 no
    C14 H14 . . 0.9300 no
    C15 H15 . . 0.9300 no
    C16 H16A . . 0.9700 no
    C16 H16B . . 0.9700 no
    C17A H17C . . 0.9600 no
    C17A H17A . . 0.9600 no
    C17A H17B . . 0.9600 no
    C17B H17D . . 0.9600 no
    C17B H17E . . 0.9600 no
    C17B H17F . . 0.9600 no
loop_
    _geom_angle_atom_site_label_1
    _geom_angle_atom_site_label_2
    _geom_angle_atom_site_label_3
    _geom_angle_site_symmetry_1
    _geom_angle_site_symmetry_2
    _geom_angle_site_symmetry_3
    _geom_angle
    _geom_angle_publ_flag
    C8 S1 C9 . . . 90.88(13) no
    C1 O1 C16 . . . 116.6(2) no
    C9 N1 C10 . . . 126.8(2) no
    C13 N2 C14 . . . 115.6(3) no
    C10 N1 H1 . . . 117.00 no
    C9 N1 H1 . . . 117.00 no
    O1 C1 C2 . . . 113.0(2) no
    O2 C1 C2 . . . 124.7(2) no
    O1 C1 O2 . . . 122.3(2) no
    C3 C2 C9 . . . 111.7(2) no
    C1 C2 C3 . . . 128.5(2) no
    C1 C2 C9 . . . 119.8(2) no
    C4 C3 C8 . . . 121.2(2) no
    C2 C3 C8 . . . 111.9(2) no
    C2 C3 C4 . . . 126.9(2) no
    C3 C4 C5B . . . 110.8(10) no
    C3 C4 C5A . . . 112.2(4) no
    C4 C5A C6A . . . 111.4(7) no
    C4 C5B C6B . . . 111.8(14) no
    C5A C6A C7A . . . 110.2(8) no
    C5B C6B C7B . . . 107.5(18) no
    C6A C7A C8 . . . 108.7(8) no
    C6B C7B C8 . . . 107.5(13) no
    C3 C8 C7B . . . 125.6(8) no
    C3 C8 C7A . . . 126.1(5) no
    S1 C8 C3 . . . 112.96(19) no
    S1 C8 C7A . . . 121.0(5) no
    S1 C8 C7B . . . 121.3(8) no
    S1 C9 N1 . . . 123.36(19) no
    S1 C9 C2 . . . 112.64(19) no
    N1 C9 C2 . . . 124.0(2) no
    N1 C10 C11 . . . 115.4(2) no
    O3 C10 C11 . . . 122.7(2) no
    O3 C10 N1 . . . 121.8(2) no
    C10 C11 C15 . . . 124.5(2) no
    C10 C11 C12 . . . 118.4(3) no
    C12 C11 C15 . . . 117.1(2) no
    C11 C12 C13 . . . 118.4(3) no
    N2 C13 C12 . . . 124.8(3) no
    N2 C14 C15 . . . 124.4(3) no
    C11 C15 C14 . . . 119.7(3) no
    O1 C16 C17B . . . 108.9(7) no
    O1 C16 C17A . . . 105.7(4) no
    C3 C4 H4A . . . 109.00 no
    C3 C4 H4B . . . 109.00 no
    C5A C4 H4A . . . 109.00 no
    C5A C4 H4B . . . 109.00 no
    H4A C4 H4B . . . 108.00 no
    C5B C4 H4A . . . 128.00 no
    C5B C4 H4B . . . 89.00 no
    C4 C5A H5A . . . 109.00 no
    C4 C5A H5B . . . 109.00 no
    C6A C5A H5A . . . 109.00 no
    C6A C5A H5B . . . 109.00 no
    H5A C5A H5B . . . 108.00 no
    C4 C5B H5C . . . 109.00 no
    C4 C5B H5D . . . 109.00 no
    C6B C5B H5C . . . 109.00 no
    C6B C5B H5D . . . 109.00 no
    H5C C5B H5D . . . 108.00 no
    H6A C6A H6B . . . 108.00 no
    C5A C6A H6A . . . 110.00 no
    C5A C6A H6B . . . 110.00 no
    C7A C6A H6A . . . 110.00 no
    C7A C6A H6B . . . 110.00 no
    C7B C6B H6C . . . 110.00 no
    C7B C6B H6D . . . 110.00 no
    C5B C6B H6D . . . 110.00 no
    C5B C6B H6C . . . 110.00 no
    H6C C6B H6D . . . 108.00 no
    C6A C7A H7A . . . 110.00 no
    C6A C7A H7B . . . 110.00 no
    H7A C7A H7B . . . 108.00 no
    C8 C7A H7B . . . 110.00 no
    C8 C7A H7A . . . 110.00 no
    C6B C7B H7C . . . 110.00 no
    C8 C7B H7D . . . 110.00 no
    C8 C7B H7C . . . 110.00 no
    C6B C7B H7D . . . 110.00 no
    H7C C7B H7D . . . 109.00 no
    C11 C12 H12 . . . 121.00 no
    C13 C12 H12 . . . 121.00 no
    C12 C13 H13 . . . 118.00 no
    N2 C13 H13 . . . 118.00 no
    C15 C14 H14 . . . 118.00 no
    N2 C14 H14 . . . 118.00 no
    C11 C15 H15 . . . 120.00 no
    C14 C15 H15 . . . 120.00 no
    O1 C16 H16A . . . 111.00 no
    O1 C16 H16B . . . 111.00 no
    C17A C16 H16A . . . 111.00 no
    C17A C16 H16B . . . 111.00 no
    H16A C16 H16B . . . 109.00 no
    C17B C16 H16A . . . 89.00 no
    C17B C16 H16B . . . 126.00 no
    C16 C17A H17A . . . 109.00 no
    C16 C17A H17B . . . 109.00 no
    C16 C17A H17C . . . 109.00 no
    H17A C17A H17B . . . 109.00 no
    H17A C17A H17C . . . 109.00 no
    H17B C17A H17C . . . 110.00 no
    C16 C17B H17D . . . 110.00 no
    C16 C17B H17E . . . 110.00 no
    C16 C17B H17F . . . 110.00 no
    H17D C17B H17E . . . 109.00 no
    H17D C17B H17F . . . 109.00 no
    H17E C17B H17F . . . 109.00 no
loop_
    _geom_torsion_atom_site_label_1
    _geom_torsion_atom_site_label_2
    _geom_torsion_atom_site_label_3
    _geom_torsion_atom_site_label_4
    _geom_torsion_site_symmetry_1
    _geom_torsion_site_symmetry_2
    _geom_torsion_site_symmetry_3
    _geom_torsion_site_symmetry_4
    _geom_torsion
    _geom_torsion_publ_flag
    C9 S1 C8 C3 . . . . 0.1(2) no
    C9 S1 C8 C7A . . . . 178.7(6) no
    C8 S1 C9 N1 . . . . -180.0(2) no
    C8 S1 C9 C2 . . . . 0.1(2) no
    C16 O1 C1 O2 . . . . 0.6(4) no
    C16 O1 C1 C2 . . . . -178.1(2) no
    C1 O1 C16 C17A . . . . 165.1(4) no
    C10 N1 C9 S1 . . . . -5.8(4) no
    C10 N1 C9 C2 . . . . 174.1(2) no
    C9 N1 C10 O3 . . . . 3.3(4) no
    C9 N1 C10 C11 . . . . -175.2(2) no
    C14 N2 C13 C12 . . . . -0.6(6) no
    C13 N2 C14 C15 . . . . 0.6(5) no
    O1 C1 C2 C3 . . . . -1.7(4) no
    O1 C1 C2 C9 . . . . 177.4(2) no
    O2 C1 C2 C3 . . . . 179.6(3) no
    O2 C1 C2 C9 . . . . -1.3(4) no
    C1 C2 C3 C4 . . . . -0.1(4) no
    C1 C2 C3 C8 . . . . 179.4(3) no
    C9 C2 C3 C4 . . . . -179.3(2) no
    C9 C2 C3 C8 . . . . 0.2(3) no
    C1 C2 C9 S1 . . . . -179.41(19) no
    C1 C2 C9 N1 . . . . 0.6(4) no
    C3 C2 C9 S1 . . . . -0.2(3) no
    C3 C2 C9 N1 . . . . 179.9(2) no
    C2 C3 C4 C5A . . . . 169.0(5) no
    C8 C3 C4 C5A . . . . -10.4(6) no
    C2 C3 C8 S1 . . . . -0.2(3) no
    C2 C3 C8 C7A . . . . -178.7(6) no
    C4 C3 C8 S1 . . . . 179.3(2) no
    C4 C3 C8 C7A . . . . 0.8(7) no
    C3 C4 C5A C6A . . . . 41.5(9) no
    C4 C5A C6A C7A . . . . -63.6(10) no
    C5A C6A C7A C8 . . . . 51.1(10) no
    C6A C7A C8 S1 . . . . 160.6(5) no
    C6A C7A C8 C3 . . . . -21.0(10) no
    O3 C10 C11 C12 . . . . -6.1(4) no
    O3 C10 C11 C15 . . . . 175.4(3) no
    N1 C10 C11 C12 . . . . 172.3(3) no
    N1 C10 C11 C15 . . . . -6.2(4) no
    C10 C11 C12 C13 . . . . -177.6(3) no
    C15 C11 C12 C13 . . . . 1.0(5) no
    C10 C11 C15 C14 . . . . 177.5(3) no
    C12 C11 C15 C14 . . . . -1.0(4) no
    C11 C12 C13 N2 . . . . -0.3(6) no
    N2 C14 C15 C11 . . . . 0.2(5) no
loop_
    _geom_hbond_atom_site_label_D
    _geom_hbond_atom_site_label_H
    _geom_hbond_atom_site_label_A
    _geom_hbond_site_symmetry_A
    _geom_hbond_distance_DH
    _geom_hbond_distance_HA
    _geom_hbond_distance_DA
    _geom_hbond_angle_DHA
    _geom_hbond_publ_flag
    N1 H1 O2 . 0.86 1.99 2.650(3) 132 yes
    C7A H7A O3 2_656 0.97 2.56 3.323(12) 136 yes
_iucr_refine_instructions_details
;
TITL MA4 in P-1
CELL 0.71073 8.5604 9.3481 11.7443 105.121 99.748 110.806
ZERR 2.00 0.0006 0.0007 0.0010 0.003 0.002 0.003
LATT 1
SFAC C  H  N  O  S
UNIT 34  36  4  6  2
OMIT -3 50.5
ACTA
L.S. 20
BOND $H
HTAB
CONF
LIST 4
FMAP 2
PLAN 20
TEMP 23.000
DFIX 1.52 C4 C5B
DFIX 1.54 C5B C6B
DFIX 1.54 C6B C7B
DFIX 1.52 C7B C8
DFIX 1.52 C4 C5A
DFIX 1.54 C5A C6A
DFIX 1.54 C6A C7A
DFIX 1.52 C7A C8
DFIX 1.65 C16 C17A
DFIX 1.52 C16 C17B
REM EADP C17A C17B
MPLA 9 N1 C10 O3 C11 C12 C13 C14 C15 N2
MPLA 5 S1 C2 C3 C8 C9
MPLA 5 C1 C16 C17A O1 O2
MPLA 9 N1 C10 O3 C11 C12 C13 C14 C15 N2
WGHT    0.049000    0.130400
FVAR       0.42689   0.69050
MOLE 1
S1    5    0.579472    0.197594    0.462827    11.00000    0.08653    0.04995 =
         0.08396    0.02971    0.02084    0.01519
O1    4    0.697603    0.686339    0.352697    11.00000    0.08271    0.04560 =
         0.07246    0.02241   -0.00162    0.01246
O2    4    0.894858    0.730801    0.522910    11.00000    0.07319    0.05103 =
         0.07038    0.02250   -0.00035    0.00788
O3    4    0.838076    0.288099    0.682697    11.00000    0.11132    0.07086 =
         0.10589    0.05120    0.01056    0.01899
N1    3    0.863522    0.482873    0.600714    11.00000    0.06664    0.05111 =
         0.06046    0.02378    0.01326    0.01708
AFIX  43
H1    2    0.928879    0.581059    0.608206    11.00000   -1.20000
AFIX   0
N2    3    1.361019    0.769208    0.995336    11.00000    0.09299    0.11039 =
         0.08227    0.04104    0.01151    0.03802
C1    1    0.762021    0.639158    0.439007    11.00000    0.06635    0.04932 =
         0.05618    0.01934    0.01509    0.02252
C2    1    0.659960    0.467666    0.420820    11.00000    0.05733    0.04139 =
         0.05281    0.01516    0.01766    0.01673
C3    1    0.501496    0.350979    0.325194    11.00000    0.05814    0.04961 =
         0.05617    0.01329    0.01943    0.01774
C4    1    0.404012    0.380788    0.221017    11.00000    0.06582    0.05805 =
         0.06812    0.01465    0.01121    0.02029
AFIX  23
H4A   2    0.485969    0.436202    0.182248    11.00000   -1.20000
H4B   2    0.350582    0.451797    0.253924    11.00000   -1.20000
AFIX   0
PART 1
C5A   1    0.261292    0.221001    0.123207    21.00000    0.07443    0.07339 =
         0.07546    0.01206    0.00318    0.01864
AFIX  23
H5A   2    0.179765    0.246068    0.072814    21.00000   -1.20000
H5B   2    0.314592    0.168090    0.069854    21.00000   -1.20000
AFIX   0
C6A   1    0.164248    0.106786    0.181789    21.00000    0.06646    0.07172 =
         0.08512    0.00813    0.00311    0.00001
AFIX  23
H6A   2    0.069785    0.011172    0.118587    21.00000   -1.20000
H6B   2    0.113966    0.160523    0.237334    21.00000   -1.20000
AFIX   0
C7A   1    0.288502    0.054407    0.253694    21.00000    0.09020    0.07349 =
         0.09825    0.03652    0.02806    0.00962
AFIX  23
H7A   2    0.230013   -0.005980    0.301315    21.00000   -1.20000
H7B   2    0.323103   -0.015794    0.196823    21.00000   -1.20000
AFIX   0
PART 2
C5B   1    0.220856    0.242126    0.158815   -21.00000    0.07106    0.06576 =
         0.08100    0.00107   -0.00459    0.02337
AFIX  23
H5C   2    0.147115    0.252010    0.211932   -21.00000   -1.20000
H5D   2    0.170394    0.251497    0.082169   -21.00000   -1.20000
AFIX   0
C6B   1    0.225125    0.075638    0.132320   -21.00000    0.07330    0.07436 =
         0.09838    0.00637    0.00354    0.02487
AFIX  23
H6C   2    0.310232    0.069377    0.088480   -21.00000   -1.20000
H6D   2    0.111472   -0.009649    0.081803   -21.00000   -1.20000
AFIX   0
C7B   1    0.275109    0.054055    0.256555   -21.00000    0.05963    0.02740 =
         0.08291   -0.01937    0.00021   -0.00182
AFIX  23
H7C   2    0.292317   -0.045359    0.244406   -21.00000   -1.20000
H7D   2    0.183065    0.047012    0.295893   -21.00000   -1.20000
AFIX   0
PART 0
C8    1    0.445284    0.203244    0.337433    11.00000    0.06400    0.04703 =
         0.06884    0.01557    0.01759    0.01170
C9    1    0.714924    0.399040    0.500492    11.00000    0.06354    0.04575 =
         0.05895    0.01776    0.02286    0.01772
C10   1    0.916303    0.426531    0.687702    11.00000    0.08031    0.06266 =
         0.06960    0.03426    0.02445    0.02993
C11   1    1.074835    0.548294    0.791612    11.00000    0.06811    0.07116 =
         0.06093    0.03056    0.02227    0.03646
C12   1    1.123371    0.504738    0.890888    11.00000    0.09594    0.09838 =
         0.08625    0.05354    0.02111    0.03414
AFIX  43
H12   2    1.061827    0.400891    0.891901    11.00000   -1.20000
AFIX   0
C13   1    1.266321    0.619685    0.989258    11.00000    0.10811    0.13416 =
         0.08296    0.06027    0.01021    0.04770
AFIX  43
H13   2    1.297634    0.589016    1.055778    11.00000   -1.20000
AFIX   0
C14   1    1.313079    0.806789    0.898840    11.00000    0.07596    0.08405 =
         0.07491    0.02603    0.00910    0.03170
AFIX  43
H14   2    1.377770    0.910969    0.899720    11.00000   -1.20000
AFIX   0
C15   1    1.173660    0.702408    0.796625    11.00000    0.07189    0.07019 =
         0.06869    0.02948    0.01474    0.03271
AFIX  43
H15   2    1.146814    0.736595    0.731249    11.00000   -1.20000
AFIX   0
C16   1    0.794781    0.854557    0.361592    11.00000    0.10768    0.04624 =
         0.09677    0.03082   -0.00732    0.01264
AFIX  23
H16A  2    0.776542    0.929817    0.426635    11.00000   -1.20000
H16B  2    0.918782    0.881767    0.378947    11.00000   -1.20000
AFIX   0
PART 1
C17A  1    0.728062    0.862761    0.243900    21.00000    0.15513    0.06151 =
         0.11805    0.05028    0.01014    0.03965
AFIX 137
H17A  2    0.603037    0.820385    0.222827    21.00000   -1.50000
H17B  2    0.761159    0.799100    0.182354    21.00000   -1.50000
H17C  2    0.775382    0.974282    0.247831    21.00000   -1.50000
PART 2
C17B  1    0.686483    0.894359    0.265680   -21.00000    0.15056    0.05213 =
         0.07585    0.00212   -0.03173    0.05480
AFIX 137
H17D  2    0.569954    0.863790    0.272757   -21.00000   -1.50000
H17E  2    0.682534    0.834758    0.184368   -21.00000   -1.50000
H17F  2    0.739525    1.009313    0.280191   -21.00000   -1.50000
HKLF 4
REM  MA4 in P-1
REM R1 =  0.0452 for   1842 Fo > 4sig(Fo)  and  0.0847 for all   2914 data
REM    243 parameters refined using     10 restraints
END
WGHT      0.0490      0.1304
REM Highest difference peak  0.146,  deepest hole -0.180,  1-sigma level  0.030
Q1    1   0.9450  0.8410  0.3174  11.00000  0.05    0.15
Q2    1   0.5787  0.6590  0.3334  11.00000  0.05    0.15
Q3    1   0.6509  0.4403  0.4784  11.00000  0.05    0.14
Q4    1   0.4415  0.3034  0.3643  11.00000  0.05    0.13
Q5    1   0.6712  0.8513  0.3490  11.00000  0.05    0.12
Q6    1   0.8528  0.9362  0.4299  11.00000  0.05    0.12
Q7    1   0.8924  0.2918  0.6485  11.00000  0.05    0.11
Q8    1   0.5352  0.4216  0.3868  11.00000  0.05    0.11
Q9    1   0.4488  0.3601  0.2801  11.00000  0.05    0.11
Q10   1   0.6120  0.1646  0.5408  11.00000  0.05    0.10
;
