# Supplementary material for: Ethyl 2-(pyridine-4-carboxamido)-4,5,6,7-tetra­hydro-1-benzothio­phene-3-carboxyl­ate
Source: Acta Crystallogr Sect E Struct Rep Online. 2012 Jun 13;68(Pt 7):o2041. doi: 10.1107/S1600536812025251 (PMC3393309; doi:10.1107/S1600536812025251)
Supplement: Supplementary file 2 [file e-68-o2041-Isup2.hkl]

#
# h,k,l, Fc-squared, Fo-squared, sigma(Fo-squared) and status flag
#
data_I
_shelx_title ' MA4 in P-1'
_shelx_refln_list_code          4
_shelx_F_calc_maximum       73.49
_exptl_crystal_F_000       348.00
_reflns_d_resolution_high  0.8331
 
loop_
 _symmetry_equiv_pos_as_xyz
 'x, y, z'
 '-x, -y, -z'
 
_cell_length_a     8.5604
_cell_length_b     9.3481
_cell_length_c    11.7443
_cell_angle_alpha 105.121
_cell_angle_beta   99.748
_cell_angle_gamma 110.806
 
_shelx_F_squared_multiplier     1.000
 
loop_
 _refln_index_h
 _refln_index_k
 _refln_index_l
 _refln_F_squared_calc
 _refln_F_squared_meas
 _refln_F_squared_sigma
 _refln_observed_status
   1   0   0      274.46      258.85      3.39 o
   2   0   0     2654.19     2587.07     25.54 o
   3   0   0       92.99       94.04      1.98 o
   4   0   0      179.66      199.06      3.19 o
   5   0   0       97.09      106.12      2.61 o
   6   0   0       34.39       35.77      2.08 o
   7   0   0       25.09       19.48      3.84 o
   8   0   0        2.09       -1.76      2.85 o
   9   0   0        0.14        3.57      3.40 o
  -9   1   0        2.74       -0.77      2.80 o
  -8   1   0       22.29       17.18      3.68 o
  -7   1   0        0.20       -2.25      1.50 o
  -6   1   0        6.06        5.86      1.51 o
  -5   1   0      491.78      487.70      7.93 o
  -4   1   0      360.25      346.24      6.22 o
  -3   1   0      305.75      283.83      4.44 o
  -2   1   0       43.48       42.74      1.09 o
  -1   1   0      489.00      469.56      3.94 o
   0   1   0     2295.58     2284.50     22.37 o
   1   1   0      790.85      748.35      7.35 o
   2   1   0      538.79      528.15      6.70 o
   3   1   0      417.86      385.56      5.47 o
   4   1   0        1.66        1.76      0.94 o
   5   1   0       18.32       16.92      1.84 o
   6   1   0        1.13        3.57      1.28 o
   7   1   0       15.64       16.77      2.00 o
   8   1   0        0.19        1.13      1.66 o
  -9   2   0        0.21       -0.11      2.52 o
  -8   2   0        2.44        2.41      2.36 o
  -7   2   0        0.29       -0.67      1.26 o
  -6   2   0        2.06       -0.88      1.43 o
  -5   2   0      135.37      133.95      3.18 o
  -4   2   0       36.90       34.57      1.38 o
  -3   2   0      140.24      134.48      2.20 o
  -2   2   0     1923.61     1830.03     14.81 o
  -1   2   0     5400.39     5391.01     64.92 o
   0   2   0     1649.82     1616.37     25.62 o
   1   2   0        5.24        1.03      0.70 o
   2   2   0      803.25      847.50      9.68 o
   3   2   0      398.54      430.68      5.90 o
   4   2   0        4.73        7.52      1.36 o
   5   2   0       23.84       22.17      1.94 o
   6   2   0       18.03       16.86      3.13 o
   7   2   0       23.65       25.97      2.40 o
   8   2   0        2.97        1.87      2.13 o
 -10   3   0        4.87        3.02      2.69 o
  -9   3   0       10.62        9.88      2.74 o
  -8   3   0       41.09       47.30      3.46 o
  -7   3   0        0.23       -0.25      1.01 o
  -6   3   0      144.44      132.82      2.71 o
  -5   3   0      137.27      146.53      2.79 o
  -4   3   0       13.90       16.50      0.77 o
  -3   3   0       23.84       30.86      0.85 o
  -2   3   0     1234.84     1183.41      9.68 o
  -1   3   0      297.30      287.96      3.12 o
   0   3   0      396.64      377.93      5.10 o
   1   3   0        0.64        1.02      0.75 o
   2   3   0        1.00        0.02      0.89 o
   3   3   0        0.24       -0.43      1.11 o
   4   3   0      572.57      582.26      8.99 o
   5   3   0        5.91        6.19      1.73 o
   6   3   0        0.94        1.78      2.07 o
   7   3   0        6.05        6.73      2.48 o
 -10   4   0        0.25        1.81      2.36 o
  -9   4   0        0.04        0.71      1.98 o
  -8   4   0        0.59       -0.93      3.73 o
  -7   4   0        2.52        2.99      0.95 o
  -6   4   0        3.78        4.82      0.70 o
  -5   4   0        8.28        9.23      0.80 o
  -4   4   0       28.27       30.82      1.02 o
  -3   4   0       32.71       35.33      1.22 o
  -2   4   0      123.28      134.21      2.10 o
  -1   4   0     1785.84     1975.31     16.09 o
   0   4   0       86.11       91.04      2.84 o
   1   4   0      170.87      177.13      3.15 o
   2   4   0      338.42      342.43      7.90 o
   3   4   0       84.40       82.73      3.51 o
   4   4   0      324.72      319.52      6.62 o
   5   4   0       13.41       11.18      2.25 o
   6   4   0        7.06        7.67      3.10 o
 -10   5   0        0.69        2.96      2.47 o
  -9   5   0        0.05       -2.54      3.79 o
  -8   5   0        0.13       -0.75      1.85 o
  -7   5   0        3.82        2.62      1.23 o
  -6   5   0      354.66      354.83      6.25 o
  -5   5   0      110.14       99.01      2.06 o
  -4   5   0       39.36       47.75      2.53 o
  -3   5   0       82.78       73.02      2.05 o
  -2   5   0      185.87      186.45      3.11 o
  -1   5   0     1692.79     1766.36     15.78 o
   0   5   0       24.50       26.14      1.70 o
   1   5   0      157.01      149.68      3.79 o
   2   5   0      101.71      103.02      4.03 o
   3   5   0       42.73       42.75      3.00 o
   4   5   0        7.69        8.32      2.42 o
   5   5   0        3.84        5.13      2.91 o
   6   5   0       14.29       15.04      5.68 o
 -10   6   0        0.99        0.85      2.52 o
  -9   6   0        5.29        5.95      1.87 o
  -8   6   0        2.70        2.24      1.65 o
  -7   6   0        8.47       11.69      2.76 o
  -6   6   0       56.80       56.27      1.99 o
  -5   6   0        0.69       -0.09      0.77 o
  -4   6   0        1.94        3.71      0.96 o
  -3   6   0       20.32       17.29      1.44 o
  -2   6   0      190.58      213.71      3.75 o
  -1   6   0       77.42       83.11      2.70 o
   0   6   0       20.97       23.66      1.90 o
   1   6   0       38.02       46.35      4.13 o
   2   6   0       34.05       36.74      3.67 o
   3   6   0        0.14       -2.91      1.94 o
   4   6   0        0.05        0.30      2.26 o
   5   6   0        2.69       -1.26      4.01 o
  -9   7   0        0.01       -0.13      1.84 o
  -8   7   0        3.68        4.27      2.09 o
  -7   7   0        4.31        4.41      1.13 o
  -6   7   0        0.51        1.20      0.96 o
  -5   7   0        2.01        2.04      0.98 o
  -4   7   0        9.70        8.90      1.36 o
  -3   7   0      172.61      175.05      6.13 o
  -2   7   0       44.92       44.65      2.41 o
  -1   7   0       86.57       81.33      3.20 o
   0   7   0       41.75       30.31      3.45 o
   1   7   0      243.33      242.43     10.01 o
   2   7   0        4.60        3.55      2.99 o
   3   7   0       41.98       44.25      5.64 o
   4   7   0       17.87       11.93      4.77 o
  -9   8   0        0.05        1.47      2.19 o
  -8   8   0       13.00       14.41      2.79 o
  -7   8   0        5.45        4.31      1.74 o
  -6   8   0        5.56        6.89      1.66 o
  -5   8   0        6.21        6.19      1.49 o
  -4   8   0        5.42        6.02      1.44 o
  -3   8   0       17.42       19.02      1.91 o
  -2   8   0       37.19       37.40      3.46 o
  -1   8   0       45.53       49.19      5.63 o
   0   8   0       18.02       28.40      4.40 o
   1   8   0       11.00       15.84      4.06 o
   2   8   0        0.26       -2.68      5.46 o
   3   8   0       26.88       30.38      5.35 o
  -8   9   0        0.27       -1.92      2.03 o
  -7   9   0       24.04       22.90      2.75 o
  -6   9   0        1.21        0.24      2.01 o
  -5   9   0       11.04       10.45      2.17 o
  -4   9   0       13.69       13.15      2.59 o
  -3   9   0       11.51       17.09      3.26 o
  -2   9   0        5.59        3.32      2.56 o
  -1   9   0        1.77       -1.20      2.55 o
   0   9   0        0.99       -0.67      2.85 o
   1   9   0       24.35       33.77     10.19 o
  -7  10   0       51.61       54.56      4.70 o
  -6  10   0        4.39        5.27      2.89 o
  -5  10   0        0.01        1.69      2.66 o
  -4  10   0        7.96        8.56      2.59 o
  -3  10   0        1.35       -3.06      2.53 o
  -2  10   0        0.05       -1.43      2.60 o
  -1  10   0        1.28        7.88      4.60 o
   4 -11   1        0.58        6.19      4.75 o
   0 -10   1       22.85       24.94      4.43 o
   1 -10   1       11.11       12.63      3.70 o
   2 -10   1        1.12        0.31      2.71 o
   3 -10   1       21.88       22.93      3.78 o
   4 -10   1       11.04        9.96      3.07 o
   5 -10   1        0.54       -0.51      2.54 o
   6 -10   1        4.95        7.92      3.00 o
   7 -10   1        9.18       10.71      2.50 o
  -2  -9   1        0.52       -0.55      3.69 o
  -1  -9   1        8.93        9.47      3.59 o
   0  -9   1        0.43       -0.74      2.57 o
   1  -9   1        8.07        8.66      3.11 o
   2  -9   1        0.31       -2.52      2.19 o
   3  -9   1        0.22        1.14      2.14 o
   4  -9   1       25.61       24.48      2.65 o
   5  -9   1       95.93       94.43      3.80 o
   6  -9   1        0.73       -0.41      1.89 o
   7  -9   1        0.49        1.18      1.88 o
   8  -9   1        0.46        0.24      2.58 o
  -3  -8   1       41.49       44.43     17.81 o
  -2  -8   1        0.62        3.25      3.50 o
  -1  -8   1        2.33        5.96      3.26 o
   0  -8   1        2.34       -1.08      2.27 o
   1  -8   1       77.42       72.05      4.52 o
   2  -8   1       20.29       20.00      2.88 o
   3  -8   1       14.56       17.82      1.88 o
   4  -8   1        0.30       -0.69      1.17 o
   5  -8   1       66.32       74.74      2.82 o
   6  -8   1        8.03        7.54      1.69 o
   7  -8   1       14.23       16.54      2.01 o
   8  -8   1        3.74        5.38      2.24 o
   9  -8   1        1.27        2.64      2.18 o
  -4  -7   1       13.01       11.97      3.99 o
  -3  -7   1       15.48       18.32      4.14 o
  -2  -7   1       76.65       77.22      6.56 o
  -1  -7   1      180.99      174.28     15.71 o
   0  -7   1       11.33        8.32      2.09 o
   1  -7   1       20.28       19.88      1.89 o
   2  -7   1       18.85       18.33      1.76 o
   3  -7   1       14.38       15.24      1.58 o
   4  -7   1       13.17       11.85      1.39 o
   5  -7   1       10.45       10.48      1.25 o
   6  -7   1        1.02        1.51      0.85 o
   7  -7   1        1.69       -0.76      1.67 o
   8  -7   1        2.92        3.15      2.14 o
   9  -7   1        1.18        0.73      1.75 o
  -5  -6   1       38.40       39.13      7.24 o
  -4  -6   1        7.26        5.80      2.58 o
  -3  -6   1       10.45        9.46      2.67 o
  -2  -6   1        7.83        5.09      2.24 o
  -1  -6   1      137.10      127.48      6.35 o
   0  -6   1       64.84       69.54      2.68 o
   1  -6   1      175.37      160.71      3.29 o
   2  -6   1       26.51       23.19      1.64 o
   3  -6   1       53.80       50.72      2.09 o
   4  -6   1        4.20        3.49      0.95 o
   5  -6   1        0.01        0.06      0.76 o
   6  -6   1       17.11       18.25      1.85 o
   7  -6   1        8.27        8.32      1.27 o
   8  -6   1        4.46        6.70      1.65 o
   9  -6   1       15.08       18.59      3.68 o
  -6  -5   1        1.97        5.69      3.23 o
  -5  -5   1       11.72       14.36      3.06 o
  -4  -5   1       19.29       18.62      2.61 o
  -3  -5   1      205.14      194.80      6.14 o
  -2  -5   1      510.31      502.55      7.71 o
  -1  -5   1       99.36      101.57      2.82 o
   0  -5   1       57.52       66.08      3.33 o
   1  -5   1      368.34      406.01      4.90 o
   2  -5   1      445.14      463.08      5.52 o
   3  -5   1        0.12        1.48      0.75 o
   4  -5   1       10.15        8.41      0.80 o
   5  -5   1      143.53      137.23      2.60 o
   6  -5   1       33.56       34.89      1.73 o
   7  -5   1       14.01        8.67      4.50 o
   8  -5   1        0.28        2.03      4.34 o
  -7  -4   1       13.71       22.78      4.18 o
  -6  -4   1        2.71       -1.94      2.58 o
  -5  -4   1       13.92       17.47      2.52 o
  -4  -4   1       50.96       52.50      3.11 o
  -3  -4   1        4.16        2.03      1.47 o
  -2  -4   1      172.18      182.34      4.24 o
  -1  -4   1      788.99      827.97      8.73 o
   0  -4   1      168.58      154.70      2.77 o
   1  -4   1      408.94      441.82      4.54 o
   2  -4   1       16.34       17.79      0.91 o
   3  -4   1       12.42       12.99      0.80 o
   4  -4   1      292.22      299.98      3.03 o
   5  -4   1       19.21       20.98      1.29 o
   6  -4   1       65.13       71.77      3.36 o
   7  -4   1        6.49        7.27      2.22 o
   8  -4   1        3.89        3.29      1.59 o
  -7  -3   1        0.08        4.33      5.21 o
  -6  -3   1       13.95       17.02      2.40 o
  -5  -3   1      159.55      152.09      4.31 o
  -4  -3   1      259.37      252.12      5.20 o
  -3  -3   1        1.40        0.50      1.10 o
  -2  -3   1       29.56       39.02      1.85 o
  -1  -3   1      217.61      204.22      3.02 o
   0  -3   1       23.38       23.48      1.48 o
   1  -3   1      492.48      503.78      4.42 o
   2  -3   1      558.81      520.83      4.90 o
   3  -3   1        0.05        0.36      0.36 o
   4  -3   1        3.87        2.93      0.60 o
   5  -3   1        2.31        1.80      1.23 o
   6  -3   1       51.91       49.63      7.00 o
   7  -3   1       40.23       38.74      3.73 o
   8  -3   1        8.69        5.60      2.09 o
   9  -3   1        0.31        3.18      2.25 o
  -8  -2   1        1.11        1.92      1.80 o
  -7  -2   1       65.51       78.17      6.37 o
  -6  -2   1       90.05       92.85      7.67 o
  -5  -2   1       39.47       37.63      2.51 o
  -4  -2   1       19.97       23.91      1.91 o
  -3  -2   1      293.63      285.01      5.58 o
  -2  -2   1       18.99       19.19      1.18 o
  -1  -2   1      127.88      143.68      2.27 o
   0  -2   1      374.97      407.48      4.21 o
   1  -2   1       47.46       52.66      0.86 o
   2  -2   1      444.96      475.08      4.49 o
   3  -2   1       40.12       35.36      2.14 o
   4  -2   1      205.48      208.65      7.05 o
   6  -2   1       79.63       91.09      4.01 o
   7  -2   1       10.51        7.63      2.03 o
   8  -2   1       16.62       13.55      2.69 o
   9  -2   1        6.28        4.66      2.91 o
  -8  -1   1        9.48        9.12      1.77 o
  -7  -1   1        4.56        1.16      1.57 o
  -6  -1   1        2.39        1.37      1.25 o
  -5  -1   1       59.13       57.43      5.15 o
  -4  -1   1      410.36      431.67      6.24 o
  -3  -1   1      355.29      367.27      6.32 o
  -2  -1   1      261.85      270.20      3.58 o
  -1  -1   1       12.67       12.06      0.65 o
   0  -1   1     2192.22     2070.80     18.56 o
   1  -1   1     2506.58     2518.56     42.41 o
   2  -1   1       66.45       58.74      2.50 o
   3  -1   1      295.71      281.62      4.77 o
   4  -1   1      693.82      736.06     11.60 o
   5  -1   1        0.70        2.75      1.33 o
   6  -1   1       30.92       28.20      2.17 o
   7  -1   1        6.93        4.70      1.80 o
   8  -1   1       21.93       18.77      3.73 o
   9  -1   1        2.26       -1.26      2.63 o
  -9   0   1        0.21        0.77      3.40 o
  -8   0   1        7.11        4.34      3.35 o
  -7   0   1       43.82       49.99      2.92 o
  -6   0   1       15.71       18.43      1.50 o
  -5   0   1        2.73        3.47      0.94 o
  -4   0   1       38.28       38.54      1.50 o
  -3   0   1      740.49      725.86      8.83 o
  -2   0   1        8.14        7.96      0.53 o
  -1   0   1       48.58       59.76      0.97 o
   1   0   1      308.19      300.16      4.08 o
   2   0   1      660.09      632.29      8.22 o
   3   0   1        9.26       12.57      0.84 o
   4   0   1      237.12      245.42      3.70 o
   5   0   1        0.41       -0.25      0.78 o
   6   0   1       50.44       52.20      1.96 o
   7   0   1        1.34        1.92      2.63 o
   8   0   1        0.29       -3.44      2.29 o
  -9   1   1        0.00       -3.54      2.36 o
  -8   1   1       22.44       27.60      4.23 o
  -7   1   1        0.34       -0.41      1.67 o
  -6   1   1       27.38       25.07      2.24 o
  -5   1   1       13.33       14.13      0.93 o
  -4   1   1      132.33      117.64      2.00 o
  -3   1   1      365.76      351.80      3.96 o
  -2   1   1     1822.47     1843.63     15.04 o
  -1   1   1      277.24      295.63      2.72 o
   0   1   1       12.74       10.74      0.70 o
   1   1   1     1116.96     1073.22      9.67 o
   2   1   1      495.43      497.32      6.49 o
   3   1   1       99.97      129.05      2.50 o
   4   1   1       70.17       62.33      2.90 o
   5   1   1      162.65      166.72      3.26 o
   6   1   1       30.64       27.94      1.89 o
   7   1   1        5.71        4.39      1.77 o
   8   1   1        1.80        1.40      2.94 o
  -9   2   1        2.84        2.36      2.74 o
  -8   2   1       10.51        8.73      2.74 o
  -7   2   1        7.59        9.58      1.78 o
  -6   2   1      108.54      110.81      3.34 o
  -5   2   1      127.71      131.99      3.00 o
  -4   2   1       27.38       26.00      0.97 o
  -3   2   1     1096.91     1113.61     10.19 o
  -2   2   1      645.20      633.16      5.47 o
  -1   2   1       99.64      101.10      1.49 o
   0   2   1      163.14      182.63      2.70 o
   1   2   1      647.54      651.71      6.62 o
   2   2   1     1169.34     1249.26     13.66 o
   3   2   1       92.30       97.77      2.75 o
   4   2   1        1.01       -0.15      1.09 o
   5   2   1        0.30        0.46      1.08 o
   6   2   1       16.32       15.25      2.44 o
   7   2   1        0.88        3.06      2.08 o
 -10   3   1        2.31        0.71      2.80 o
  -9   3   1        1.63        1.21      2.36 o
  -8   3   1       21.65       23.32      3.24 o
  -7   3   1       18.25       19.79      1.83 o
  -6   3   1       50.75       44.41      2.98 o
  -5   3   1       14.31       15.59      0.81 o
  -4   3   1      142.80      153.36      2.36 o
  -3   3   1       16.47       17.54      0.83 o
  -2   3   1      129.93      130.63      1.84 o
  -1   3   1       58.84       61.27      1.52 o
   0   3   1        2.53        4.38      0.84 o
   1   3   1      405.89      428.00      5.12 o
   2   3   1      103.69      105.80      3.27 o
   3   3   1      103.71      103.66      3.30 o
   4   3   1      159.49      161.85      4.27 o
   5   3   1      135.23      137.94      4.14 o
   6   3   1        9.39        9.35      2.26 o
   7   3   1        2.47        2.60      2.54 o
 -10   4   1        0.34        0.66      2.80 o
  -9   4   1        8.92        7.36      3.13 o
  -8   4   1       18.23       19.81      2.79 o
  -7   4   1        1.80        2.31      1.27 o
  -6   4   1        0.79       -0.06      0.95 o
  -5   4   1        4.77        5.32      0.82 o
  -4   4   1      112.41      100.41      2.02 o
  -3   4   1       67.57       65.22      1.63 o
  -2   4   1       39.18       36.71      1.48 o
  -1   4   1      368.66      379.14      4.53 o
   0   4   1       52.03       56.52      2.09 o
   1   4   1       16.24       14.11      1.52 o
   2   4   1      238.45      240.26      6.90 o
   3   4   1      348.61      351.97      6.80 o
   4   4   1       17.82       11.78      2.01 o
   5   4   1        0.53        1.59      1.66 o
   6   4   1        2.27        3.99      2.30 o
 -10   5   1        0.47       -1.97      4.06 o
  -9   5   1        0.30        3.60      2.33 o
  -8   5   1        7.81       13.36      2.68 o
  -7   5   1        2.80        2.76      1.26 o
  -6   5   1      114.77      111.26      2.54 o
  -5   5   1       11.60        9.96      0.94 o
  -4   5   1        9.20       10.50      0.98 o
  -3   5   1      142.73      146.27      2.76 o
  -2   5   1       16.80       12.72      1.29 o
  -1   5   1      454.29      444.58      5.76 o
   0   5   1      116.37      116.74      3.13 o
   1   5   1        3.33        1.87      1.40 o
   2   5   1       44.34       50.32      3.11 o
   3   5   1       19.03       20.03      3.36 o
   4   5   1       18.24       17.63      2.97 o
   5   5   1       26.04       35.45      3.86 o
 -10   6   1        0.32       -1.86      2.60 o
  -9   6   1        4.37        3.46      2.91 o
  -8   6   1        3.90        2.47      1.80 o
  -7   6   1       29.18       29.63      1.58 o
  -6   6   1        0.00       -0.13      0.94 o
  -5   6   1        0.23        0.48      0.83 o
  -4   6   1       87.90       92.40      2.60 o
  -3   6   1      124.44      116.51      3.45 o
  -2   6   1        0.12        0.40      0.94 o
  -1   6   1       68.10       68.41      3.92 o
   0   6   1      360.04      348.87      9.02 o
   1   6   1      304.81      300.72      6.57 o
   2   6   1       17.19       10.20      2.72 o
   3   6   1       19.03       23.11      4.81 o
   4   6   1        0.21       -0.16      2.29 o
  -9   7   1        1.19        0.06      1.99 o
  -8   7   1        1.03       -0.96      1.97 o
  -7   7   1        0.27        0.41      1.28 o
  -6   7   1        0.03       -0.69      0.96 o
  -5   7   1       14.98       18.40      1.61 o
  -4   7   1        4.42        4.34      1.18 o
  -3   7   1       57.17       52.46      2.56 o
  -2   7   1        8.80       11.99      1.54 o
  -1   7   1       62.85       60.27      3.20 o
   0   7   1        0.52       -0.38      2.31 o
   1   7   1        6.97        4.99      4.16 o
   2   7   1        5.00        8.88      4.03 o
   3   7   1       61.47       70.61      9.37 o
  -9   8   1        0.94       -2.35      2.27 o
  -8   8   1        0.00        0.40      1.53 o
  -7   8   1        0.29        0.21      1.74 o
  -6   8   1        4.41        2.77      1.58 o
  -5   8   1        3.40        1.79      1.41 o
  -4   8   1        0.24       -0.54      1.23 o
  -3   8   1        3.68        2.49      1.39 o
  -2   8   1       11.11       11.94      2.57 o
  -1   8   1       69.50       73.39      5.55 o
   0   8   1       56.24       50.21      5.02 o
   1   8   1       20.55       14.63      3.60 o
   2   8   1       16.20       19.62      3.71 o
  -8   9   1        1.59        1.01      2.03 o
  -7   9   1       30.72       33.42      3.26 o
  -6   9   1        1.71        4.58      2.76 o
  -5   9   1        5.50        3.53      1.71 o
  -4   9   1        4.05        4.33      1.99 o
  -3   9   1       27.36       29.71      3.30 o
  -2   9   1        0.33       -0.31      2.11 o
  -1   9   1        2.20        0.92      2.35 o
   0   9   1        2.33        2.04      2.65 o
   1   9   1       22.11       25.24      3.99 o
  -7  10   1       21.75       16.87      5.14 o
  -6  10   1        5.37        4.24      3.02 o
  -5  10   1        0.61       -3.84      2.57 o
  -4  10   1        0.01        1.47      2.25 o
  -3  10   1        2.44        2.58      2.39 o
  -2  10   1        1.53        0.20      2.46 o
   3 -11   2       27.90       25.77      4.91 o
   4 -11   2        1.61        3.84      3.62 o
   5 -11   2        4.73        0.31      2.63 o
   0 -10   2       21.56       20.72      4.28 o
   1 -10   2       10.03       13.17      3.69 o
   2 -10   2        4.37        2.84      2.80 o
   3 -10   2        9.89       13.26      3.18 o
   4 -10   2        0.54       -1.15      2.48 o
   5 -10   2       11.18        9.09      2.97 o
   6 -10   2        5.34        6.47      2.47 o
   7 -10   2        0.85       -0.21      1.98 o
  -2  -9   2       19.60       21.51      4.90 o
  -1  -9   2        3.86        6.57      3.30 o
   0  -9   2        0.03       -3.38      2.60 o
   1  -9   2       22.85       25.76      3.92 o
   2  -9   2       18.80       15.23      4.20 o
   3  -9   2        0.08        1.35      2.07 o
   4  -9   2       14.08       18.53      2.39 o
   5  -9   2      270.35      288.44      9.59 o
   6  -9   2        8.31        4.92      2.08 o
   7  -9   2        0.59       -1.26      1.65 o
   8  -9   2        0.34       -0.49      2.26 o
  -3  -8   2       37.93       42.93      5.88 o
  -2  -8   2        0.06        6.53      8.18 o
  -1  -8   2        0.04       -3.96      2.64 o
   0  -8   2       16.44        8.51      3.63 o
   1  -8   2       49.94       53.52      3.96 o
   2  -8   2       21.66       20.90      2.22 o
   3  -8   2       54.62       64.38      3.27 o
   4  -8   2        3.95        3.33      1.31 o
   5  -8   2       93.62      105.97      3.37 o
   6  -8   2        0.24       -1.31      1.16 o
   7  -8   2        8.12        6.21      3.97 o
   8  -8   2        0.01        0.11      1.91 o
   9  -8   2        0.02       -1.08      1.93 o
  -4  -7   2        0.99        2.50      3.24 o
  -3  -7   2       13.32       12.96      3.73 o
  -2  -7   2       15.71       17.27      5.05 o
  -1  -7   2       39.81       34.88      3.63 o
   0  -7   2      109.45      103.30      4.60 o
   1  -7   2       70.63       71.52      2.71 o
   2  -7   2        5.43        5.87      1.34 o
   3  -7   2        6.38        7.26      1.28 o
   4  -7   2       16.93       16.20      1.44 o
   5  -7   2       42.60       44.14      1.80 o
   6  -7   2       73.91       68.57      2.00 o
   7  -7   2        1.01        0.95      1.25 o
   8  -7   2        2.54        0.29      1.64 o
   9  -7   2        1.80       -0.09      1.97 o
  -5  -6   2       31.07       34.60      5.06 o
  -4  -6   2        3.66        0.75      2.30 o
  -3  -6   2      237.10      233.64      7.72 o
  -2  -6   2       86.95       95.34      4.61 o
  -1  -6   2      159.24      149.34      3.92 o
   0  -6   2      177.26      182.80      5.03 o
   1  -6   2      252.31      258.66      4.38 o
   2  -6   2       30.95       36.01      1.87 o
   3  -6   2       38.71       41.97      1.74 o
   4  -6   2       14.33       15.62      1.23 o
   5  -6   2       24.91       28.27      1.28 o
   6  -6   2       11.66        9.51      1.22 o
   7  -6   2        0.17        2.52      1.07 o
   8  -6   2        0.98       -1.70      3.62 o
   9  -6   2       32.87       43.30      8.45 o
  -6  -5   2        0.17       -1.65      2.70 o
  -5  -5   2        0.18        3.58      2.51 o
  -4  -5   2       24.34       25.81      2.71 o
  -3  -5   2       28.94       38.15      5.83 o
  -2  -5   2        0.01       -0.11      1.17 o
  -1  -5   2       59.78       58.09      2.34 o
   0  -5   2      420.16      410.77      5.31 o
   1  -5   2       47.25       39.43      1.56 o
   2  -5   2        2.69        2.24      0.88 o
   3  -5   2       33.21       28.29      1.22 o
   4  -5   2      340.10      348.21      4.08 o
   5  -5   2       58.59       57.24      1.88 o
   6  -5   2        8.67       11.91      1.33 o
   7  -5   2       44.05       52.18      3.73 o
   8  -5   2        8.91        3.54      1.87 o
  -7  -4   2        4.24        8.49      3.40 o
  -6  -4   2        4.05        5.24      2.46 o
  -5  -4   2       34.76       28.20      3.64 o
  -4  -4   2       29.20       35.92      2.36 o
  -3  -4   2      134.99      135.87      3.48 o
  -2  -4   2        9.26       10.43      1.33 o
  -1  -4   2     2373.86     2559.32     23.03 o
   0  -4   2      781.53      761.09      7.91 o
   1  -4   2      285.74      296.23      3.39 o
   2  -4   2      284.03      322.60      3.48 o
   3  -4   2      310.26      295.35      3.11 o
   4  -4   2     1915.61     1986.81     20.45 o
   5  -4   2        1.77        1.01      0.63 o
   6  -4   2        4.54        2.11      1.92 o
   7  -4   2        3.45        4.17      1.76 o
   8  -4   2        2.20        2.14      1.87 o
  -8  -3   2        1.98        0.19      2.70 o
  -7  -3   2        3.24        6.35      2.52 o
  -6  -3   2      173.28      172.10      6.24 o
  -5  -3   2       34.27       35.29      2.69 o
  -4  -3   2      206.56      204.10      4.56 o
  -3  -3   2      226.23      231.57      6.02 o
  -2  -3   2      329.40      343.52      5.24 o
  -1  -3   2     2436.17     2576.31     22.71 o
   0  -3   2      155.73      171.63      2.41 o
   1  -3   2       25.56       29.37      1.14 o
   2  -3   2       69.23       62.55      1.23 o
   3  -3   2       89.75       92.84      1.97 o
   4  -3   2       71.66       65.82      4.85 o
   5  -3   2        1.18        1.04      1.18 o
   6  -3   2        2.78        2.47      1.70 o
  -8  -2   2        0.30        0.66      2.29 o
  -7  -2   2        0.07       -1.32      1.72 o
  -6  -2   2      245.25      269.22      5.76 o
  -5  -2   2        5.32        7.15      1.33 o
  -4  -2   2        2.72        3.01      1.07 o
  -3  -2   2       15.19       15.72      1.39 o
  -2  -2   2      158.80      158.49      2.74 o
  -1  -2   2      399.48      391.12      4.28 o
   0  -2   2     1314.34     1241.48     11.05 o
   1  -2   2        0.61       -0.18      0.40 o
   2  -2   2      450.35      495.61      5.02 o
   3  -2   2      608.80      644.20     16.44 o
   4  -2   2      510.34      531.36     17.40 o
   7  -2   2       57.12       56.08      3.62 o
   8  -2   2       15.87       15.75      2.91 o
   9  -2   2        0.02        0.41      2.03 o
  -9  -1   2        4.42        6.88      2.83 o
  -8  -1   2        6.82        7.51      2.47 o
  -7  -1   2       25.29       25.85      2.63 o
  -6  -1   2        4.65        9.36      1.34 o
  -5  -1   2       77.47       77.55      2.44 o
  -4  -1   2      275.41      263.54      4.08 o
  -3  -1   2      232.52      244.34      3.44 o
  -2  -1   2      804.75      784.18      7.05 o
  -1  -1   2     4947.55     4894.56     41.27 o
   0  -1   2      756.08      709.19      6.07 o
   1  -1   2      432.65      440.49      4.72 o
   2  -1   2       97.89      105.28      1.74 o
   3  -1   2      435.69      462.83      6.47 o
   4  -1   2        3.30        0.91      0.80 o
   5  -1   2        0.44        0.71      1.65 o
   6  -1   2        9.82        9.20      1.89 o
   7  -1   2        0.43        0.49      2.20 o
   8  -1   2       29.15       27.67      3.17 o
   9  -1   2        0.05        2.05      2.57 o
  -9   0   2        5.42        5.16      3.73 o
  -8   0   2        2.99        6.96      1.54 o
  -7   0   2        5.77        5.51      1.13 o
  -6   0   2        0.58        1.18      0.88 o
  -5   0   2       85.06       83.78      2.22 o
  -4   0   2      107.59       94.33      2.20 o
  -3   0   2       88.82       80.54      1.57 o
  -2   0   2     2094.12     2210.50     17.06 o
  -1   0   2       93.17       95.97      1.34 o
   0   0   2        0.13        0.10      0.38 o
   1   0   2      914.20      901.85      9.37 o
   2   0   2     1213.99     1235.24     13.93 o
   3   0   2     1269.84     1324.77     15.04 o
   4   0   2       13.31       11.32      1.01 o
   5   0   2       24.87       25.33      1.43 o
   6   0   2      101.10      103.95      2.96 o
   7   0   2        6.80        5.36      2.94 o
   8   0   2        1.26        3.31      2.57 o
  -9   1   2        1.64        3.24      3.24 o
  -8   1   2       11.87        8.23      3.24 o
  -7   1   2       25.48       22.58      1.76 o
  -6   1   2       46.89       46.78      1.68 o
  -5   1   2        0.08        0.33      0.61 o
  -4   1   2      242.48      236.51      3.09 o
  -3   1   2        2.69        2.27      0.47 o
  -1   1   2     1276.66     1195.58     10.90 o
   0   1   2     2479.88     2459.09     21.39 o
   1   1   2      292.57      302.24      3.74 o
   2   1   2      211.98      219.20      3.40 o
   3   1   2      179.81      202.50      3.39 o
   4   1   2       59.97       66.21      2.62 o
   5   1   2      110.15      113.67      3.09 o
   6   1   2       17.44       18.26      2.36 o
   7   1   2        0.08       -0.49      1.58 o
   8   1   2        1.13        1.91      3.16 o
 -10   2   2        2.06        1.32      3.18 o
  -9   2   2        0.68        0.60      3.02 o
  -8   2   2        1.42        3.68      2.52 o
  -7   2   2       91.93       90.06      3.70 o
  -6   2   2       31.35       31.13      1.60 o
  -5   2   2       18.77       24.30      1.21 o
  -4   2   2       88.65       84.49      1.93 o
  -3   2   2      989.07      944.36      9.77 o
  -2   2   2     1294.26     1287.08     10.12 o
  -1   2   2      445.08      429.40      4.13 o
   0   2   2      210.94      211.26      2.81 o
   1   2   2      713.85      703.34      9.31 o
   2   2   2       32.09       47.77      1.77 o
   3   2   2       21.99       23.46      1.59 o
   4   2   2        4.47        2.91      1.35 o
   5   2   2       29.10       22.04      2.27 o
   6   2   2        0.73        0.17      1.84 o
   7   2   2        0.16       -1.05      2.06 o
 -10   3   2        0.21        1.98      3.35 o
  -9   3   2        0.00       -2.25      2.69 o
  -8   3   2        4.76        2.49      2.16 o
  -7   3   2       27.41       27.71      2.36 o
  -6   3   2       10.66        7.12      0.99 o
  -5   3   2        9.64       10.54      1.11 o
  -4   3   2      564.20      551.31      6.88 o
  -3   3   2      771.26      753.32      8.21 o
  -2   3   2      815.84      786.24      7.16 o
  -1   3   2       25.00       25.10      1.11 o
   0   3   2      543.20      571.15      5.99 o
   1   3   2      492.08      545.18      6.31 o
   2   3   2       22.48       23.53      1.66 o
   3   3   2        2.68        4.20      1.31 o
   4   3   2       19.18       16.98      1.77 o
   5   3   2       61.87       70.08      4.21 o
   6   3   2        7.40        8.60      2.55 o
   7   3   2        3.52        1.11      2.73 o
  -9   4   2        1.37       -1.70      2.38 o
  -8   4   2       22.78       21.12      4.06 o
  -7   4   2       13.35       13.08      1.95 o
  -6   4   2        3.96        4.42      0.94 o
  -5   4   2       37.69       38.39      1.74 o
  -4   4   2      433.32      411.10      5.18 o
  -3   4   2       20.40       19.30      1.32 o
  -2   4   2      103.32       91.27      2.07 o
  -1   4   2       55.42       48.89      1.69 o
   0   4   2        0.22       -1.10      0.75 o
   1   4   2       12.42       13.72      1.68 o
   2   4   2      570.04      551.12      9.27 o
   3   4   2       47.23       55.24      3.77 o
   4   4   2        1.52        0.32      1.52 o
   5   4   2       13.56       14.08      3.30 o
   6   4   2        0.09        1.72      3.48 o
 -10   5   2        1.41       -3.79      2.53 o
  -9   5   2        1.85        5.74      2.71 o
  -8   5   2        0.00       -2.87      4.47 o
  -7   5   2        0.00       -1.33      0.96 o
  -6   5   2        0.91        0.97      0.99 o
  -5   5   2       48.19       49.73      1.78 o
  -4   5   2       47.86       44.31      1.86 o
  -3   5   2      599.18      666.09      8.88 o
  -2   5   2        1.26        0.04      0.88 o
  -1   5   2       53.81       58.80      2.14 o
   0   5   2      205.51      204.13      3.87 o
   1   5   2       92.75      107.55      4.08 o
   2   5   2      317.01      310.77      6.12 o
   3   5   2       19.39       20.80      2.92 o
   4   5   2       17.19       17.26      2.96 o
   5   5   2        6.25       11.24      3.55 o
 -10   6   2        0.17       -2.79      2.77 o
  -9   6   2        2.03        1.43      4.97 o
  -8   6   2       46.11       39.26     11.08 o
  -7   6   2       17.88       18.10      1.61 o
  -6   6   2        0.65       -0.22      0.79 o
  -5   6   2        6.98        8.46      1.19 o
  -4   6   2       11.45       11.98      1.37 o
  -3   6   2      438.98      446.95      6.10 o
  -2   6   2       39.08       38.08      2.05 o
  -1   6   2       68.60       60.53      3.37 o
   0   6   2       93.96       88.46      3.42 o
   1   6   2       11.10       12.33      2.42 o
   2   6   2        7.35        4.35      2.05 o
   3   6   2        1.71        1.64      1.98 o
   4   6   2       18.86       21.29      6.04 o
  -9   7   2        0.33        0.36      2.97 o
  -8   7   2        8.65        8.01      1.85 o
  -7   7   2        0.60        0.01      1.49 o
  -6   7   2        0.05        2.44      1.21 o
  -5   7   2        6.49        5.81      1.33 o
  -4   7   2       35.63       46.02      2.43 o
  -3   7   2       20.47       23.53      1.88 o
  -2   7   2       35.31       38.53      3.30 o
  -1   7   2       39.01       43.46      3.27 o
   0   7   2       16.66       19.52      2.95 o
   1   7   2        0.81       -2.44      2.48 o
   2   7   2        0.13       -1.95      2.18 o
   3   7   2        5.12        6.59      2.97 o
  -9   8   2        0.42       -4.44      3.02 o
  -8   8   2        0.34        1.89      1.87 o
  -7   8   2        0.71        0.91      1.88 o
  -6   8   2        0.34       -3.39      2.53 o
  -5   8   2       51.33       47.70      2.96 o
  -4   8   2        1.80        2.71      1.68 o
  -3   8   2       24.09       22.21      2.62 o
  -2   8   2       16.98       13.03      2.71 o
  -1   8   2      113.63      127.09      6.22 o
   0   8   2        4.20        6.58      2.97 o
   1   8   2       32.70       34.88      3.88 o
   2   8   2       25.13       22.65      3.65 o
  -8   9   2        1.12        2.36      3.31 o
  -7   9   2        3.09        4.59      3.68 o
  -6   9   2        2.44        5.57      2.71 o
  -5   9   2        2.98        5.48      2.48 o
  -4   9   2        4.39        1.75      2.37 o
  -3   9   2       17.88       26.47      3.32 o
  -2   9   2       11.80       10.95      3.32 o
  -1   9   2        2.72        7.05      2.60 o
   0   9   2        1.94        5.16      4.99 o
  -6  10   2        4.16        0.97      5.40 o
  -5  10   2        0.56        2.67      3.45 o
  -4  10   2        2.37        3.77      2.91 o
  -3  10   2        1.09        3.08      2.86 o
   2 -11   3       18.38       19.86      3.91 o
   3 -11   3        8.36       10.01      4.05 o
   4 -11   3        0.04        5.40      3.30 o
   5 -11   3        3.63        2.88      2.78 o
   0 -10   3        7.90        4.32      3.37 o
   1 -10   3       35.90       37.32      4.73 o
   2 -10   3        7.29        4.15      2.73 o
   3 -10   3       10.50       10.18      2.66 o
   4 -10   3        0.08       -1.73      4.78 o
   5 -10   3        0.32        3.83      2.52 o
   6 -10   3       13.04       14.61      2.57 o
   7 -10   3        1.06        0.58      3.10 o
  -2  -9   3       34.83       40.44      5.95 o
  -1  -9   3       23.91       35.45      5.68 o
   0  -9   3        6.76        8.49      4.69 o
   1  -9   3       27.58       22.69      3.69 o
   2  -9   3       37.53       42.93      4.24 o
   3  -9   3        8.70        6.80      1.99 o
   4  -9   3        3.01        4.34      1.90 o
   5  -9   3       72.02       69.47      3.53 o
   6  -9   3       39.36       48.80      2.91 o
   7  -9   3        0.15       -1.38      2.11 o
   8  -9   3        2.74        1.37      2.17 o
  -3  -8   3       15.05       25.13      5.07 o
  -2  -8   3        0.14        1.78      3.46 o
  -1  -8   3       17.98       13.54      5.73 o
   0  -8   3        4.48        3.49      2.54 o
   1  -8   3        6.39        8.39      2.76 o
   2  -8   3       66.51       60.81      3.15 o
   3  -8   3      254.56      247.63      4.82 o
   4  -8   3        0.51       -1.51      1.19 o
   5  -8   3        0.67       -0.36      1.03 o
   6  -8   3       12.66       13.50      1.53 o
   7  -8   3        1.00        0.37      1.48 o
   8  -8   3        0.55       -3.18      2.12 o
  -5  -7   3       35.81       33.75      7.13 o
  -4  -7   3        1.52        8.80      3.76 o
  -3  -7   3        0.60        0.50      3.90 o
  -2  -7   3        4.95        3.70      3.07 o
  -1  -7   3       91.83       80.12      6.38 o
   0  -7   3       48.89       53.63      3.41 o
   1  -7   3       18.92       18.45      1.88 o
   2  -7   3        0.43       -1.02      1.43 o
   3  -7   3       52.26       49.46      2.07 o
   4  -7   3       21.48       21.42      1.42 o
   5  -7   3       70.65       73.47      2.93 o
   6  -7   3       14.71       13.02      1.90 o
   7  -7   3        5.91        2.65      1.36 o
   8  -7   3        5.33        6.00      1.78 o
   9  -7   3        2.12       -0.55      2.37 o
  -5  -6   3        9.43        4.77      7.24 o
  -4  -6   3       36.36       32.38      3.79 o
  -3  -6   3      192.93      199.42      7.08 o
  -2  -6   3       15.54       16.58      2.44 o
  -1  -6   3       41.94       43.14      2.71 o
   0  -6   3       83.34       85.47      3.15 o
   1  -6   3       32.25       27.59      1.60 o
   2  -6   3        7.22        7.62      1.02 o
   3  -6   3       33.45       31.89      1.66 o
   4  -6   3       14.86       15.22      1.13 o
   5  -6   3        0.67        0.09      0.70 o
   6  -6   3       14.10       13.37      1.27 o
   7  -6   3        6.55        4.43      1.63 o
   8  -6   3        4.08        6.64      4.94 o
  -6  -5   3        3.24        9.94      6.67 o
  -5  -5   3        9.97       10.55      2.63 o
  -4  -5   3       19.02       24.35      2.50 o
  -3  -5   3      116.69      108.06      3.66 o
  -2  -5   3      120.55      116.28      3.38 o
  -1  -5   3      157.08      159.37      5.44 o
   0  -5   3       50.15       40.92      1.67 o
   1  -5   3       73.05       54.94      1.77 o
   2  -5   3       36.05       31.31      1.67 o
   3  -5   3        3.50        4.30      0.62 o
   4  -5   3       81.35       81.57      1.66 o
   5  -5   3       55.57       63.34      1.99 o
   6  -5   3        1.11        0.05      1.38 o
   7  -5   3       61.13       64.63      5.87 o
   8  -5   3       25.57       23.16      3.57 o
  -7  -4   3        3.26        1.40      2.89 o
  -6  -4   3        2.21        6.16      2.33 o
  -5  -4   3       54.75       53.09      4.54 o
  -4  -4   3      242.27      226.42      5.27 o
  -3  -4   3       82.36       78.46      3.25 o
  -2  -4   3       69.23       88.23      3.61 o
  -1  -4   3      554.69      593.82      6.33 o
   0  -4   3      903.83      945.86      8.91 o
   1  -4   3        1.49        0.89      0.60 o
   2  -4   3      121.51      135.49      2.11 o
   3  -4   3      355.69      357.49      3.60 o
   4  -4   3      155.38      163.13      2.66 o
   5  -4   3        6.25        4.57      0.90 o
   6  -4   3        9.52        5.21      2.09 o
   7  -4   3        8.27        7.68      2.52 o
   8  -4   3        0.16        3.35      2.30 o
  -8  -3   3        0.04       -0.55      2.62 o
  -7  -3   3        1.85        4.40      2.61 o
  -6  -3   3       25.44       24.29      2.50 o
  -5  -3   3        2.15        1.48      1.35 o
  -4  -3   3       86.77       92.89      3.26 o
  -3  -3   3      369.65      365.42      7.88 o
  -2  -3   3      236.63      227.32      4.25 o
  -1  -3   3      265.50      293.79      3.83 o
   0  -3   3       32.72       35.40      1.30 o
   1  -3   3        8.95       10.13      0.84 o
   2  -3   3      324.29      309.88      3.47 o
   3  -3   3       71.33       71.15      1.17 o
   4  -3   3      323.12      333.90      4.76 o
   5  -3   3       64.67       62.45      5.16 o
   9  -3   3        1.44       -0.38      2.20 o
  -8  -2   3        5.04        2.07      2.68 o
  -7  -2   3       22.56       17.01      2.56 o
  -6  -2   3      113.37      116.58      3.56 o
  -5  -2   3       12.41       12.83      1.54 o
  -4  -2   3        1.67        1.98      1.05 o
  -3  -2   3       52.77       53.76      2.04 o
  -2  -2   3        2.32        3.15      0.68 o
  -1  -2   3      482.79      476.95      5.10 o
   0  -2   3      771.20      724.20      6.97 o
   1  -2   3        2.54        4.41      0.56 o
   2  -2   3       18.98       13.26      0.80 o
   3  -2   3       27.58       38.50      2.30 o
   4  -2   3       54.97       57.54      1.96 o
   5  -2   3       62.28       63.08      2.46 o
   6  -2   3       71.71       77.44      3.00 o
   7  -2   3        0.23        2.60      1.55 o
   8  -2   3        4.06        7.29      2.02 o
   9  -2   3        0.88        3.58      2.69 o
  -9  -1   3       13.98       19.77      3.15 o
  -8  -1   3       33.40       37.03      3.73 o
  -7  -1   3        4.71        5.18      1.41 o
  -6  -1   3        3.36        3.23      1.14 o
  -5  -1   3       67.53       70.81      3.29 o
  -4  -1   3       18.63       17.02      1.34 o
  -3  -1   3       20.29       22.35      1.20 o
  -2  -1   3      434.76      453.10      4.59 o
  -1  -1   3        0.44       -0.21      0.44 o
   0  -1   3       71.93       80.04      1.35 o
   1  -1   3      373.58      357.97      4.29 o
   2  -1   3      136.55      153.25      2.52 o
   3  -1   3      178.26      187.77      2.70 o
   4  -1   3      144.85      149.15      2.66 o
   5  -1   3       35.08       34.01      2.57 o
   6  -1   3       74.62       60.82      5.75 o
   7  -1   3       32.81       25.98      2.92 o
   8  -1   3        4.59        3.77      4.20 o
  -9   0   3        2.04        2.11      4.09 o
  -8   0   3        0.61       -1.85      3.40 o
  -7   0   3       15.65       15.44      1.51 o
  -6   0   3       86.92       86.98      2.54 o
  -5   0   3       83.32       76.35      2.32 o
  -4   0   3       78.17       78.57      1.87 o
  -3   0   3        9.05        8.49      0.75 o
  -2   0   3     1379.89     1412.59     11.38 o
  -1   0   3     1463.66     1531.25     12.91 o
   0   0   3       16.44       12.81      0.88 o
   1   0   3      287.35      239.07      3.36 o
   2   0   3     1082.81     1153.24     27.57 o
   3   0   3       14.90       13.37      1.10 o
   4   0   3       15.86       19.09      1.84 o
   5   0   3        9.14        9.15      1.30 o
   6   0   3       52.48       57.10      2.03 o
   7   0   3        5.36        3.76      2.51 o
   8   0   3        1.07       -2.37      5.10 o
  -9   1   3        7.39       15.09      4.44 o
  -8   1   3        0.90        2.95      1.73 o
  -7   1   3        1.07        1.38      0.84 o
  -6   1   3        0.04        0.41      0.70 o
  -5   1   3      101.20      111.34      2.50 o
  -4   1   3        0.65       -0.10      0.53 o
  -3   1   3       20.16       13.70      0.94 o
  -2   1   3     2192.94     2184.78     19.54 o
  -1   1   3      164.90      156.60      2.38 o
   0   1   3      385.70      385.28      4.70 o
   1   1   3      198.97      204.44      3.09 o
   2   1   3      595.19      618.92      7.54 o
   3   1   3        0.03        0.38      0.93 o
   4   1   3       27.12       24.96      1.99 o
   5   1   3        5.05        7.98      1.54 o
   6   1   3        0.74        1.62      1.37 o
   7   1   3       14.68       14.70      2.28 o
 -10   2   3        3.99        8.18      4.06 o
  -9   2   3        0.40        1.10      3.07 o
  -8   2   3        1.28       -0.66      1.21 o
  -7   2   3        8.74        8.94      1.21 o
  -6   2   3        5.38        5.17      1.07 o
  -5   2   3       97.94       86.66      2.81 o
  -4   2   3      451.47      432.65      5.83 o
  -3   2   3      219.50      226.18      3.19 o
  -2   2   3        0.65       -0.11      0.61 o
  -1   2   3      625.39      595.42      6.09 o
   0   2   3      607.62      640.22      6.48 o
   1   2   3      209.91      224.84      3.56 o
   2   2   3       71.28       61.28      3.16 o
   3   2   3      332.84      351.84      8.10 o
   4   2   3       59.82       48.67      2.59 o
   5   2   3       23.98       20.33      2.28 o
   6   2   3        3.33        1.46      1.91 o
   7   2   3        1.31       -1.12      2.43 o
 -10   3   3        1.80        0.05      3.40 o
  -9   3   3        5.22        4.14      2.82 o
  -8   3   3        4.60        2.87      2.42 o
  -7   3   3       31.24       35.19      1.89 o
  -6   3   3       21.82       22.65      1.43 o
  -5   3   3      179.41      163.90      4.06 o
  -4   3   3       95.97       89.24      2.51 o
  -3   3   3       23.69       21.33      1.42 o
  -2   3   3       26.21       24.82      1.30 o
  -1   3   3      135.92      126.49      2.75 o
   0   3   3      804.25      778.42      8.42 o
   1   3   3      118.22      121.35      3.07 o
   2   3   3        0.01       -0.38      1.19 o
   3   3   3        8.12        9.78      1.73 o
   4   3   3        7.38        7.37      1.77 o
   5   3   3        2.67        8.06      2.41 o
   6   3   3        7.30       15.26      2.84 o
 -10   4   3        3.47       -2.30      5.65 o
  -9   4   3        2.58        3.65      3.57 o
  -8   4   3        4.13        5.73      4.55 o
  -7   4   3       11.92       13.05      1.61 o
  -6   4   3       18.28       18.20      1.62 o
  -5   4   3        3.77        2.13      1.28 o
  -4   4   3       18.55       17.62      1.52 o
  -3   4   3        5.45        3.94      0.99 o
  -2   4   3        2.04        1.67      0.91 o
  -1   4   3      220.05      238.90      3.95 o
   0   4   3      116.26      122.07      2.85 o
   1   4   3      132.02      130.89      3.57 o
   2   4   3      176.25      167.36      4.55 o
   3   4   3      137.03      126.93      4.33 o
   4   4   3       13.73       14.92      2.48 o
   5   4   3        7.79        6.65      2.95 o
 -10   5   3        2.70       -1.42      2.91 o
  -9   5   3        0.99       -0.18      2.70 o
  -8   5   3        3.77        4.66      1.38 o
  -7   5   3        0.60        0.98      1.22 o
  -6   5   3       14.10       14.28      1.96 o
  -5   5   3        9.00        8.39      1.08 o
  -4   5   3       14.67       16.58      1.64 o
  -3   5   3      202.57      218.95      4.52 o
  -2   5   3       34.44       35.35      2.01 o
  -1   5   3        5.83        2.54      1.28 o
   0   5   3      112.03      116.32      3.86 o
   1   5   3      282.40      278.12      5.77 o
   2   5   3       14.31       12.36      2.33 o
   3   5   3        2.04        0.51      2.00 o
   4   5   3        7.23        4.06      2.99 o
   5   5   3        0.93        2.27      3.51 o
  -9   6   3        0.10       -1.22      2.70 o
  -8   6   3       28.34       25.50      3.17 o
  -7   6   3        3.13        4.37      1.66 o
  -6   6   3        3.15        1.86      1.02 o
  -5   6   3       27.78       32.15      1.92 o
  -4   6   3        0.63        1.35      1.28 o
  -3   6   3      100.14      102.58      3.76 o
  -2   6   3       30.53       28.67      2.24 o
  -1   6   3        4.13        4.14      1.60 o
   0   6   3       11.66       16.68      3.15 o
   1   6   3        5.43        5.18      2.29 o
   2   6   3       26.66       23.54      4.19 o
   3   6   3       14.54       21.47      4.28 o
   4   6   3       16.77       19.04      6.15 o
  -9   7   3        3.96        4.71      3.31 o
  -8   7   3        0.02       -1.80      1.96 o
  -7   7   3        0.02       -0.17      1.70 o
  -6   7   3        9.89        9.35      1.54 o
  -5   7   3       17.26       14.27      1.79 o
  -4   7   3        5.23        6.45      1.48 o
  -3   7   3       31.78       34.34      3.37 o
  -2   7   3      110.60      117.79      5.55 o
  -1   7   3      185.84      209.51      9.40 o
   0   7   3        1.33        2.38      2.73 o
   1   7   3        9.54       10.76      4.62 o
   2   7   3        0.01        2.76      2.89 o
  -8   8   3        0.11       -2.20      2.11 o
  -7   8   3        1.49       -1.78      1.96 o
  -6   8   3        0.32       -0.93      2.15 o
  -5   8   3        7.28        8.07      1.96 o
  -4   8   3        0.16       -0.16      1.62 o
  -3   8   3       10.44       10.26      2.92 o
  -2   8   3        0.25       -1.88      2.48 o
  -1   8   3        4.48        2.81      2.63 o
   0   8   3        1.15        2.63      3.40 o
   1   8   3       38.07       42.36      5.09 o
  -7   9   3        0.36        3.39      2.75 o
  -6   9   3        0.58       -1.62      2.45 o
  -5   9   3        0.28       -0.61      2.25 o
  -4   9   3        8.16       10.27      3.17 o
  -3   9   3       11.71       11.47      3.32 o
  -2   9   3       15.00       11.22      3.69 o
  -1   9   3       14.31       26.54      6.62 o
   2 -11   4       14.50        9.05      3.34 o
   3 -11   4        4.13        5.26      4.88 o
   4 -11   4        0.24        0.69      3.03 o
   5 -11   4       18.59       18.20      3.52 o
  -1 -10   4        0.16        3.42      4.25 o
   0 -10   4        2.94        1.03      3.14 o
   1 -10   4       59.14       59.86      5.50 o
   2 -10   4        7.44        7.19      2.75 o
   3 -10   4       32.70       39.14      4.54 o
   4 -10   4       15.27       16.20      3.78 o
   5 -10   4       32.64       34.13      3.90 o
   6 -10   4        1.84        0.97      3.49 o
   7 -10   4        0.00       -2.20      1.66 o
  -2  -9   4       20.85       19.76      8.56 o
  -1  -9   4       17.91       17.41      4.27 o
   0  -9   4       20.32       22.18      3.83 o
   1  -9   4       14.31       11.52      3.12 o
   2  -9   4        0.57       -3.00      2.20 o
   3  -9   4       41.54       38.97      3.33 o
   4  -9   4       20.73       23.02      2.46 o
   5  -9   4        3.42        0.33      2.27 o
   6  -9   4       10.20        8.84      1.60 o
   7  -9   4        1.59        3.11      2.67 o
   8  -9   4        5.95        5.08      2.35 o
  -4  -8   4       14.26       20.43      8.18 o
  -3  -8   4        9.60       15.59      5.49 o
  -2  -8   4        0.01       -0.37      2.88 o
  -1  -8   4       57.19       48.82      5.62 o
   0  -8   4       17.04       18.47      3.88 o
   1  -8   4        0.03        0.41      1.87 o
   2  -8   4       18.29       20.13      2.27 o
   3  -8   4      864.89      853.58      9.88 o
   4  -8   4       22.15       23.62      1.74 o
   5  -8   4        0.85        0.68      1.11 o
   6  -8   4        0.05        0.61      1.01 o
   7  -8   4        5.00        5.13      1.73 o
   8  -8   4        1.53        0.71      1.87 o
  -5  -7   4       28.38       25.39      5.23 o
  -4  -7   4        0.03       -1.52      3.10 o
  -3  -7   4        1.17        6.34      3.11 o
  -2  -7   4       42.87       30.30      4.56 o
  -1  -7   4       73.95       72.32      4.71 o
   0  -7   4       17.26       20.26      2.39 o
   1  -7   4      119.52      121.62      3.34 o
   2  -7   4       81.27       79.84      2.88 o
   3  -7   4      203.87      216.68      3.81 o
   4  -7   4        0.38        0.89      0.89 o
   5  -7   4       18.92       18.42      1.32 o
   6  -7   4        2.20        3.46      1.73 o
   7  -7   4        0.13        0.94      1.30 o
   8  -7   4        3.91        1.72      1.69 o
  -6  -6   4        1.98       -1.70      4.39 o
  -5  -6   4        3.92        4.60      3.20 o
  -4  -6   4        7.47        6.43      3.84 o
  -3  -6   4       13.83       15.90      3.00 o
  -2  -6   4       90.71       77.81      7.22 o
  -1  -6   4      114.36      103.25      3.45 o
   0  -6   4        0.62        0.10      0.91 o
   1  -6   4        0.16       -0.66      0.90 o
   2  -6   4       38.23       36.01      1.84 o
   3  -6   4      137.68      126.46      2.60 o
   4  -6   4      210.89      207.75      3.08 o
   5  -6   4        7.03        8.54      1.35 o
   6  -6   4       14.90       15.77      1.41 o
   7  -6   4        3.02        2.24      1.21 o
  -6  -5   4        3.42        3.93      3.01 o
  -5  -5   4      102.72       96.42      8.03 o
  -4  -5   4       85.63       90.92      4.56 o
  -3  -5   4      179.54      169.09      4.28 o
  -2  -5   4      174.12      183.74      4.22 o
  -1  -5   4      140.05      144.37      4.10 o
   0  -5   4       21.76       22.67      1.65 o
   1  -5   4      122.04      109.42      2.53 o
   2  -5   4       46.17       40.21      1.66 o
   3  -5   4       87.95       94.57      2.31 o
   4  -5   4       19.93       21.34      1.08 o
   5  -5   4        0.88        1.31      0.85 o
   6  -5   4        0.37        0.05      1.57 o
   7  -5   4      113.85      123.08      7.46 o
   8  -5   4        0.46       -0.16      2.03 o
  -7  -4   4        0.05       -2.70      2.69 o
  -6  -4   4        7.81       12.14      2.72 o
  -5  -4   4       13.45       14.16      2.07 o
  -4  -4   4        2.34        2.45      1.39 o
  -3  -4   4        1.98        0.51      1.33 o
  -2  -4   4      289.88      302.86      4.73 o
  -1  -4   4      107.97      102.86      2.51 o
   0  -4   4        1.60        0.14      0.66 o
   1  -4   4       59.43       57.81      1.60 o
   2  -4   4     1083.53     1132.58     10.73 o
   3  -4   4       84.81       76.31      1.57 o
   4  -4   4       13.86       14.04      1.09 o
   5  -4   4      195.45      198.29      5.89 o
   6  -4   4       53.67       41.92      4.83 o
   7  -4   4      186.41      196.89      9.66 o
   8  -4   4        2.62        1.37      2.41 o
  -8  -3   4        1.38        1.68      2.70 o
  -7  -3   4        8.63        8.57      4.86 o
  -6  -3   4        1.64        4.15      1.82 o
  -5  -3   4       29.10       30.75      2.29 o
  -4  -3   4       11.20       10.92      1.55 o
  -3  -3   4     1051.12     1098.91     14.14 o
  -2  -3   4      776.84      764.07      8.11 o
  -1  -3   4       53.91       53.28      2.77 o
   0  -3   4      427.54      440.48      5.39 o
   1  -3   4      308.50      304.46      3.42 o
   2  -3   4     4800.46     5128.95     54.70 o
   3  -3   4        0.02       -0.07      0.51 o
   4  -3   4        8.31       10.39      1.13 o
   5  -3   4       27.76       26.93      1.88 o
   8  -3   4        9.41        8.94      2.96 o
  -8  -2   4       54.87       52.18      4.79 o
  -7  -2   4        4.96        2.06      1.83 o
  -6  -2   4       51.48       57.04      2.87 o
  -5  -2   4       93.80       88.40      3.79 o
  -4  -2   4      280.65      273.64      5.60 o
  -3  -2   4      917.02      997.67     10.66 o
  -2  -2   4      232.29      241.55      3.19 o
  -1  -2   4      184.32      220.88      3.07 o
   0  -2   4       39.63       33.28      1.23 o
   1  -2   4      392.91      392.29      4.59 o
   2  -2   4      324.47      314.64      4.08 o
   3  -2   4       53.29       63.60      1.51 o
   4  -2   4       42.09       43.67      1.83 o
   5  -2   4       43.27       37.57      3.59 o
   6  -2   4       25.26       23.81      2.91 o
   7  -2   4        4.28        3.00      1.78 o
   8  -2   4        0.03       -0.32      2.01 o
  -9  -1   4        0.67        0.17      2.41 o
  -8  -1   4       60.72       73.69      5.17 o
  -7  -1   4        6.39        7.74      1.69 o
  -6  -1   4        6.35        5.96      1.28 o
  -5  -1   4        6.32        9.09      1.27 o
  -4  -1   4       28.86       34.89      1.87 o
  -3  -1   4       13.49       10.46      0.90 o
  -2  -1   4      589.97      603.59      5.66 o
  -1  -1   4       15.10       10.67      0.76 o
   0  -1   4      599.52      600.78      5.68 o
   1  -1   4      529.81      530.20      5.77 o
   2  -1   4      606.47      646.42     15.52 o
   3  -1   4       30.62       28.55      1.71 o
   4  -1   4      335.65      322.70      4.83 o
   5  -1   4      174.56      170.95      6.37 o
   6  -1   4       39.05       31.86      2.94 o
   7  -1   4        0.05       -1.59      1.98 o
   8  -1   4        0.01       -1.67      2.99 o
  -9   0   4        9.92       12.41      2.74 o
  -8   0   4        4.24        6.25      2.34 o
  -7   0   4        9.46       10.48      1.34 o
  -6   0   4       36.86       33.07      1.88 o
  -5   0   4      167.89      174.25      3.73 o
  -4   0   4      198.06      188.20      2.85 o
  -3   0   4      611.51      613.25      6.11 o
  -2   0   4        2.89        2.57      0.62 o
  -1   0   4        0.37        2.29      0.95 o
   0   0   4      154.79      156.22      2.39 o
   1   0   4      545.17      532.68      6.05 o
   2   0   4       63.05       58.76      2.73 o
   3   0   4        0.11       -0.86      0.75 o
   4   0   4       10.15        7.63      1.36 o
   5   0   4       10.95        8.00      1.37 o
   6   0   4       56.82       54.46      2.32 o
   7   0   4        0.40       -2.76      2.44 o
  -9   1   4        1.02       -0.67      1.89 o
  -8   1   4        0.00       -0.05      3.21 o
  -7   1   4        8.41        9.97      1.16 o
  -6   1   4       20.01       22.33      1.47 o
  -5   1   4        3.56        4.31      1.21 o
  -4   1   4      722.28      738.28      8.18 o
  -3   1   4        5.61        6.67      0.83 o
  -2   1   4       76.60       73.64      1.80 o
  -1   1   4      278.10      272.07      3.96 o
   0   1   4      944.80      962.11     10.17 o
   1   1   4      811.93      888.50     10.30 o
   2   1   4       23.57       29.79      1.73 o
   3   1   4      100.03      106.17      3.01 o
   4   1   4      169.63      153.71      4.23 o
   5   1   4       12.96       11.52      1.62 o
   6   1   4        7.94        4.89      2.71 o
   7   1   4       19.45       23.84      2.60 o
 -10   2   4        2.04        5.54      3.84 o
  -9   2   4        5.82        0.27      3.18 o
  -8   2   4        4.71        5.15      1.47 o
  -7   2   4        3.91        4.31      1.36 o
  -6   2   4       11.51       11.86      1.67 o
  -5   2   4        0.69        1.33      1.02 o
  -4   2   4     5136.01     5130.68     50.94 o
  -3   2   4      540.95      497.27      6.19 o
  -2   2   4      181.65      172.81      3.46 o
  -1   2   4      128.21      119.95      2.45 o
   0   2   4      119.17      115.24      2.33 o
   1   2   4      192.24      204.88      4.19 o
   2   2   4       42.78       47.51      2.39 o
   3   2   4      179.80      179.31      4.53 o
   4   2   4       45.32       42.44      2.62 o
   5   2   4        0.65       -1.86      1.82 o
   6   2   4        3.51        8.99      2.95 o
 -10   3   4        0.19       -4.01      3.18 o
  -9   3   4       11.82        9.56      3.28 o
  -8   3   4        0.67        0.91      1.16 o
  -7   3   4        0.37        1.42      1.17 o
  -6   3   4       14.03       18.20      1.93 o
  -5   3   4      250.31      236.43      4.80 o
  -4   3   4      222.55      216.32      4.57 o
  -3   3   4       79.74       73.89      2.40 o
  -2   3   4        0.14        0.73      0.78 o
  -1   3   4      283.01      280.75      4.51 o
   0   3   4       12.35       14.53      1.41 o
   1   3   4       13.67       12.91      1.49 o
   2   3   4       28.75       32.35      2.32 o
   3   3   4       41.49       38.40      2.66 o
   4   3   4        2.03        2.05      1.84 o
   5   3   4        0.60       -0.90      2.04 o
   6   3   4        0.02        0.22      4.25 o
 -10   4   4        2.18       -1.11      2.99 o
  -9   4   4        2.97        1.88      2.93 o
  -8   4   4        2.15        1.60      1.48 o
  -7   4   4        0.19       -1.19      1.13 o
  -6   4   4       80.31       65.10      3.13 o
  -5   4   4       72.72       67.31      3.00 o
  -4   4   4      104.16       93.63      3.36 o
  -3   4   4       28.26       32.49      1.97 o
  -2   4   4      162.23      158.15      3.72 o
  -1   4   4      164.96      152.85      5.11 o
   0   4   4       58.44       56.89      2.76 o
   1   4   4        3.76        2.17      1.47 o
   2   4   4       14.31       13.47      2.00 o
   3   4   4       67.64       66.32      3.93 o
   4   4   4       11.23        6.52      2.92 o
   5   4   4        5.98        7.94      3.79 o
 -10   5   4        2.95        0.91      3.10 o
  -9   5   4        0.42       -0.92      1.60 o
  -8   5   4        3.46        6.58      2.34 o
  -7   5   4       17.50       14.86      1.83 o
  -6   5   4       80.73       80.07      3.49 o
  -5   5   4        0.07        0.37      1.31 o
  -4   5   4       13.10       19.71      2.02 o
  -3   5   4       52.60       56.04      2.72 o
  -2   5   4        0.01        0.72      1.43 o
  -1   5   4       15.81       11.24      1.74 o
   0   5   4      217.13      211.68      5.02 o
   1   5   4       74.19       71.38      4.31 o
   2   5   4        0.23       -1.53      1.84 o
   3   5   4        9.27        5.57      3.09 o
   4   5   4        0.37        5.99      3.17 o
  -9   6   4        0.11        1.12      1.89 o
  -8   6   4        0.08        1.55      2.01 o
  -7   6   4       13.80       13.64      3.60 o
  -6   6   4        5.61        5.22      1.39 o
  -5   6   4      116.22      125.36      3.96 o
  -4   6   4        6.00        6.96      1.66 o
  -3   6   4        9.29        8.30      1.86 o
  -2   6   4       45.61       42.54      2.77 o
  -1   6   4       36.50       43.44      4.24 o
   0   6   4      150.36      154.64      6.86 o
   1   6   4        9.54       10.82      3.07 o
   2   6   4       25.32       20.35      3.65 o
   3   6   4        4.15       12.46      5.10 o
  -9   7   4        1.19        3.76      2.36 o
  -8   7   4        0.25       -2.13      2.02 o
  -7   7   4        0.25       -1.03      2.20 o
  -6   7   4        0.01       -2.27      1.81 o
  -5   7   4       62.41       60.21      3.08 o
  -4   7   4       23.60       20.30      2.85 o
  -3   7   4       16.30       16.91      2.78 o
  -2   7   4       30.31       29.55      4.30 o
  -1   7   4        0.22       -0.93      2.85 o
   0   7   4        3.94        4.21      2.76 o
   1   7   4        0.83        3.65      2.93 o
   2   7   4        8.98       12.51      3.86 o
  -8   8   4        0.02       -3.50      2.38 o
  -7   8   4        0.91        0.41      2.49 o
  -6   8   4        3.71       -0.47      2.93 o
  -5   8   4        1.44        4.54      2.39 o
  -4   8   4       15.17       16.97      3.32 o
  -3   8   4       23.44       26.25      3.87 o
  -2   8   4        1.80        5.55      2.97 o
  -1   8   4        3.29        6.32      2.97 o
   0   8   4        0.82       -2.01      2.92 o
  -7   9   4        7.08        6.37      3.11 o
  -6   9   4        0.04        1.46      3.35 o
  -5   9   4        3.44        1.18      2.66 o
  -4   9   4        5.79        2.12      4.02 o
  -3   9   4       27.46       38.62      4.80 o
  -2   9   4        1.21        3.26      2.92 o
   2 -11   5        9.13        8.14      3.55 o
   3 -11   5        2.71        6.02      3.30 o
   4 -11   5        3.13        5.52      7.79 o
  -1 -10   5        0.94       -0.77      3.05 o
   0 -10   5       24.96       25.53      5.41 o
   1 -10   5       25.00       18.55      3.82 o
   2 -10   5        0.42       -2.51      2.34 o
   3 -10   5       13.81       13.62      2.95 o
   4 -10   5        1.37        0.88      3.90 o
   5 -10   5        0.58        2.40      2.25 o
   6 -10   5        0.51        0.61      1.79 o
  -2  -9   5        4.99        3.26      3.78 o
  -1  -9   5       47.58       39.82      5.59 o
   0  -9   5       18.42       16.55      3.86 o
   1  -9   5       28.77       32.10      5.26 o
   2  -9   5        1.16        1.34      2.17 o
   3  -9   5        1.91        2.22      1.76 o
   4  -9   5       38.02       34.62      3.00 o
   5  -9   5        0.02       -1.71      1.34 o
   6  -9   5       15.77       15.54      2.03 o
   7  -9   5        7.38        6.12      2.41 o
  -4  -8   5       25.67       24.16      5.03 o
  -3  -8   5       24.20       44.14     12.02 o
  -2  -8   5       10.13        8.96      3.65 o
  -1  -8   5       14.03       11.05      3.63 o
   0  -8   5       64.38       56.73      7.11 o
   1  -8   5       26.78       27.10      2.65 o
   2  -8   5        4.10        0.56      1.42 o
   3  -8   5      246.29      236.04      7.03 o
   4  -8   5      141.01      141.96      3.40 o
   5  -8   5        1.20        1.75      1.30 o
   6  -8   5        5.68        7.55      1.95 o
   7  -8   5        2.00       -0.25      1.92 o
   8  -8   5        0.19       -0.93      2.69 o
  -5  -7   5        9.08       12.50      4.24 o
  -4  -7   5        1.01       -1.44      3.12 o
  -3  -7   5       21.10       14.77      3.72 o
  -2  -7   5       12.94        7.72      4.17 o
  -1  -7   5        8.78        5.49      2.99 o
   0  -7   5       80.04       81.02      3.81 o
   1  -7   5      374.83      373.02     12.96 o
   2  -7   5        0.12        0.40      1.09 o
   3  -7   5        0.79        0.45      1.05 o
   4  -7   5       86.99       87.13      2.58 o
   5  -7   5        4.41        4.59      1.07 o
   6  -7   5        0.01       -1.00      1.27 o
   7  -7   5        2.18        2.37      1.61 o
   8  -7   5        7.19        7.68      2.63 o
  -6  -6   5        5.10        7.79      4.88 o
  -5  -6   5        0.15       -2.17      2.70 o
  -4  -6   5        3.97        2.60      2.34 o
  -3  -6   5       36.80       39.15      3.85 o
  -2  -6   5       47.77       50.74      3.54 o
  -1  -6   5       26.61       23.70      1.94 o
   0  -6   5        0.80        1.68      0.99 o
   1  -6   5        3.48        3.33      1.05 o
   2  -6   5       25.25       23.41      1.56 o
   3  -6   5      208.02      195.74      4.25 o
   4  -6   5       20.65       20.65      1.35 o
   5  -6   5       11.50       12.51      1.90 o
   6  -6   5       28.92       40.63      4.70 o
   7  -6   5       10.09       12.86      2.04 o
  -6  -5   5        6.75        6.17      2.85 o
  -5  -5   5       85.36       88.28      5.55 o
  -4  -5   5       23.75       25.69      3.21 o
  -3  -5   5       36.74       43.51      3.26 o
  -2  -5   5       89.08       87.00      3.23 o
  -1  -5   5       35.46       30.41      1.70 o
   0  -5   5        1.12        0.70      1.10 o
   1  -5   5       18.86       15.98      1.29 o
   2  -5   5       35.76       33.51      1.95 o
   3  -5   5        3.98        2.94      0.77 o
   4  -5   5       45.55       48.71      1.58 o
   5  -5   5       23.33       25.78      2.73 o
   6  -5   5       28.12       32.65      1.98 o
   7  -5   5       17.44       22.50      4.06 o
   8  -5   5       25.14       37.97      5.38 o
  -7  -4   5        3.84        6.57      3.12 o
  -6  -4   5       15.99       16.31      3.00 o
  -5  -4   5       42.18       44.40      2.89 o
  -4  -4   5       68.34       71.24      3.38 o
  -3  -4   5       19.17       18.66      1.86 o
  -2  -4   5       17.65       16.46      1.40 o
  -1  -4   5       19.70       16.53      1.22 o
   0  -4   5       88.64       78.40      2.02 o
   1  -4   5        1.64        2.33      0.76 o
   2  -4   5      131.68      134.66      2.80 o
   3  -4   5      191.09      220.29      3.43 o
   4  -4   5        9.43        8.16      1.00 o
   5  -4   5      146.70      153.00      3.51 o
   6  -4   5      135.94      148.06      7.57 o
   7  -4   5        0.73        4.17      2.85 o
   8  -4   5        0.70        3.62      2.91 o
  -8  -3   5        0.51       -1.95      2.57 o
  -7  -3   5        8.45        6.54      2.92 o
  -6  -3   5       40.32       45.74      3.17 o
  -5  -3   5       27.81       28.97      2.30 o
  -4  -3   5        7.99        7.73      1.49 o
  -3  -3   5      360.94      370.02      5.83 o
  -2  -3   5      604.91      604.65      6.51 o
  -1  -3   5       13.95       12.40      0.95 o
   0  -3   5      181.56      195.21      2.78 o
   1  -3   5      188.32      189.74      3.16 o
   2  -3   5      380.39      383.47      8.75 o
   3  -3   5        5.50        6.72      0.77 o
   4  -3   5       17.00       18.23      1.46 o
   5  -3   5        0.01        0.59      1.07 o
   6  -3   5        0.59       -1.87      2.20 o
   7  -3   5        0.18       -3.70      2.47 o
   8  -3   5        6.16        4.66      3.07 o
  -8  -2   5       10.15       10.31      3.11 o
  -7  -2   5        1.53        0.88      1.59 o
  -6  -2   5       21.47       15.57      1.84 o
  -5  -2   5       82.32       80.05      3.15 o
  -4  -2   5      123.53      125.64      4.38 o
  -3  -2   5       36.62       34.99      1.97 o
  -2  -2   5       30.62       33.14      1.39 o
  -1  -2   5       20.16       20.29      1.12 o
   0  -2   5      279.09      274.06      3.51 o
   1  -2   5       24.79       25.47      1.41 o
   2  -2   5      514.26      530.15      6.45 o
   3  -2   5      237.51      240.59      3.87 o
   4  -2   5      119.82      115.38      2.46 o
   5  -2   5       29.38       25.88      2.54 o
   6  -2   5        5.10        3.79      2.85 o
   7  -2   5        6.20        6.37      3.51 o
   8  -2   5        1.18        1.04      2.17 o
  -9  -1   5        0.51       -0.56      2.74 o
  -8  -1   5       24.47       24.57      7.22 o
  -7  -1   5       14.89       15.44      2.35 o
  -6  -1   5        0.32        1.75      1.17 o
  -5  -1   5        8.51        8.12      1.31 o
  -4  -1   5        0.00       -1.30      0.89 o
  -3  -1   5       59.49       55.43      1.77 o
  -2  -1   5      238.03      223.99      2.90 o
  -1  -1   5       10.65       13.14      0.87 o
   0  -1   5      163.99      148.17      2.59 o
   1  -1   5       25.67       24.64      1.30 o
   2  -1   5       50.77       58.91      2.12 o
   3  -1   5       14.05       17.56      1.52 o
   4  -1   5      203.24      208.55      4.48 o
   5  -1   5        0.54        1.41      1.04 o
   6  -1   5        6.65        4.81      2.20 o
   7  -1   5        7.55        3.91      2.31 o
  -9   0   5        0.01       -0.40      2.20 o
  -8   0   5        0.65       -0.82      2.13 o
  -7   0   5        7.91        9.66      1.54 o
  -6   0   5        3.27        6.06      1.20 o
  -5   0   5        0.72        1.03      0.70 o
  -4   0   5      105.03       95.39      2.54 o
  -3   0   5       31.68       25.76      1.41 o
  -2   0   5        0.38        0.02      0.60 o
  -1   0   5       71.04       72.28      1.81 o
   0   0   5       20.92       25.58      1.32 o
   1   0   5       98.32      105.09      2.51 o
   2   0   5      155.81      150.66      3.73 o
   3   0   5       57.20       52.90      4.17 o
   4   0   5      151.56      141.91      4.65 o
   5   0   5       94.63       91.38      2.96 o
   6   0   5       12.55       12.19      1.89 o
   7   0   5        2.22        0.40      2.52 o
  -9   1   5        2.72        2.45      2.27 o
  -8   1   5       12.61       15.67      2.76 o
  -7   1   5       13.28        9.59      2.47 o
  -6   1   5       17.17       18.73      1.85 o
  -5   1   5       12.94       10.37      1.16 o
  -4   1   5      447.65      455.48      6.33 o
  -3   1   5      278.87      327.37      4.63 o
  -2   1   5        6.72        7.47      0.93 o
  -1   1   5       76.47       66.12      2.03 o
   0   1   5      730.69      756.22      8.63 o
   1   1   5        5.32        2.73      1.13 o
   2   1   5        0.01        0.15      1.17 o
   3   1   5        0.53       -0.56      1.21 o
   4   1   5       75.27       75.67      3.44 o
   5   1   5        6.39        5.40      1.98 o
   6   1   5        1.76       -0.93      3.29 o
   7   1   5        5.53        5.50      2.06 o
 -10   2   5        0.00       -2.30      3.68 o
  -9   2   5        0.61       -0.50      1.93 o
  -8   2   5        0.00        1.37      1.81 o
  -7   2   5        9.61       11.06      1.89 o
  -6   2   5        0.20        0.52      1.16 o
  -5   2   5       18.18       17.40      1.30 o
  -4   2   5      555.54      589.01      7.97 o
  -3   2   5       81.93       75.97      2.56 o
  -2   2   5       33.95       30.23      1.50 o
  -1   2   5      107.99      101.40      2.40 o
   0   2   5      194.55      190.42      3.57 o
   1   2   5        0.18        0.21      1.08 o
   2   2   5        6.21        8.01      1.89 o
   3   2   5        2.83        4.86      1.61 o
   4   2   5        6.14        5.11      1.80 o
   5   2   5       26.43       28.27      3.23 o
   6   2   5        0.39        2.05      2.21 o
 -10   3   5        0.00        1.70      3.79 o
  -9   3   5        1.81        1.11      1.89 o
  -8   3   5        1.30       -1.08      1.70 o
  -7   3   5       12.57        7.68      2.23 o
  -6   3   5       74.65       73.45      3.21 o
  -5   3   5      103.38       94.56      3.51 o
  -4   3   5        0.30        1.78      1.29 o
  -3   3   5      118.40      121.99      3.23 o
  -2   3   5      207.66      203.09      3.62 o
  -1   3   5       45.59       42.88      2.10 o
   0   3   5       13.94       17.69      1.59 o
   1   3   5      211.42      203.27      4.48 o
   2   3   5       64.01       57.70      3.12 o
   3   3   5       37.10       39.97      3.11 o
   4   3   5        1.28       -0.37      1.97 o
   5   3   5        0.36       -1.07      3.16 o
 -10   4   5        0.02        3.05      3.39 o
  -9   4   5        3.98        3.54      2.13 o
  -8   4   5        5.08        3.59      2.06 o
  -7   4   5       26.28       24.16      1.94 o
  -6   4   5        7.16        4.64      1.71 o
  -5   4   5        0.21       -0.80      1.18 o
  -4   4   5        1.72        0.99      1.15 o
  -3   4   5        9.69       10.63      1.54 o
  -2   4   5      189.00      180.01      4.64 o
  -1   4   5       73.87       74.29      3.13 o
   0   4   5        2.85        2.56      1.44 o
   1   4   5       10.45        5.16      1.73 o
   2   4   5        0.00       -0.49      1.67 o
   3   4   5        3.49        4.52      2.33 o
   4   4   5        8.05       10.66      3.68 o
  -9   5   5        1.99        2.88      2.14 o
  -8   5   5        1.83       -1.64      1.91 o
  -7   5   5        0.65        0.20      1.68 o
  -6   5   5        0.46       -0.32      1.03 o
  -5   5   5        2.30        2.18      1.54 o
  -4   5   5        0.04       -0.14      1.42 o
  -3   5   5       55.34       55.28      2.93 o
  -2   5   5       58.46       60.32      3.36 o
  -1   5   5       86.24       82.82      3.60 o
   0   5   5       96.89       97.58      8.19 o
   1   5   5       82.05       77.70      4.56 o
   2   5   5        5.25        1.90      2.70 o
   3   5   5        9.87        7.92      3.08 o
  -9   6   5        0.03        1.53      2.35 o
  -8   6   5        0.41       -1.26      2.02 o
  -7   6   5        1.27        2.32      2.32 o
  -6   6   5        2.15        0.16      1.39 o
  -5   6   5       51.80       56.53      3.84 o
  -4   6   5       21.07       22.15      2.50 o
  -3   6   5        0.16       -1.88      1.88 o
  -2   6   5       31.08       33.89      3.91 o
  -1   6   5      105.61      102.37      6.30 o
   0   6   5       10.02        9.96      2.98 o
   1   6   5        2.36        1.35      2.59 o
   2   6   5        8.52        8.89      3.23 o
  -9   7   5        0.43        5.46      2.69 o
  -8   7   5        0.43       -0.53      2.78 o
  -7   7   5        3.24        6.12      2.80 o
  -6   7   5        1.69        2.79      2.19 o
  -5   7   5       13.16       12.24      3.66 o
  -4   7   5        3.72        4.06      2.31 o
  -3   7   5        4.27        4.45      2.39 o
  -2   7   5        0.98        3.50      2.71 o
  -1   7   5        0.00       -0.35      2.55 o
   0   7   5       11.67       15.77      3.74 o
   1   7   5        1.42        0.56      2.94 o
  -8   8   5        0.62       -3.22      3.49 o
  -7   8   5        1.45        0.86      2.74 o
  -6   8   5        2.32        0.88      2.75 o
  -5   8   5        8.10        3.94      2.68 o
  -4   8   5       17.58       26.97      3.98 o
  -3   8   5       55.73       61.01      5.59 o
  -2   8   5        0.77        4.88      2.95 o
  -1   8   5        0.48       -1.48      2.68 o
  -5   9   5        0.54        2.22      3.24 o
  -4   9   5        0.59        3.19      2.97 o
   3 -11   6        0.83        3.88      6.31 o
  -1 -10   6        3.97        0.39      3.35 o
   0 -10   6       11.68       10.20      3.50 o
   1 -10   6       10.50       16.53      3.58 o
   2 -10   6        1.07        3.54      2.56 o
   3 -10   6       43.64       49.55      5.43 o
   4 -10   6        2.62        5.84      2.30 o
   5 -10   6        1.88        2.31      2.11 o
   6 -10   6        0.21        2.64      2.04 o
  -2  -9   6        1.46       -1.28      5.95 o
  -1  -9   6       67.75       62.06      6.67 o
   0  -9   6       13.84       13.51      3.40 o
   1  -9   6       67.21       71.36      5.39 o
   2  -9   6       57.24       53.30      4.29 o
   3  -9   6       66.06       62.12      3.90 o
   4  -9   6        2.89        1.42      1.58 o
   5  -9   6        0.00        2.99      1.57 o
   6  -9   6        8.12        6.80      1.94 o
   7  -9   6        0.01       -0.33      3.13 o
  -4  -8   6       11.67       11.81      4.45 o
  -3  -8   6        7.25       12.86      4.06 o
  -2  -8   6       27.28       34.09      5.07 o
  -1  -8   6        5.05        2.89      3.02 o
   0  -8   6        0.01        0.58      3.73 o
   1  -8   6       95.08       88.26      4.75 o
   2  -8   6       35.86       36.45      2.49 o
   3  -8   6        7.94        7.51      2.37 o
   4  -8   6       25.17       20.33      2.00 o
   5  -8   6       19.96       27.65      2.33 o
   6  -8   6       15.80       16.39      2.72 o
   7  -8   6        0.23       -2.34      2.74 o
  -5  -7   6        8.98       13.55      4.17 o
  -4  -7   6        0.10       -1.50      3.03 o
  -3  -7   6       42.55       39.66      5.09 o
  -2  -7   6        7.37        8.99      3.35 o
  -1  -7   6        2.78        4.65      2.16 o
   0  -7   6        3.54        5.63      1.95 o
   1  -7   6     1421.38     1343.11     23.25 o
   2  -7   6       51.26       52.14      2.44 o
   3  -7   6        0.14        0.01      1.04 o
   4  -7   6        5.99        6.38      1.13 o
   5  -7   6       14.13       13.27      1.43 o
   6  -7   6        6.87       10.65      2.08 o
   7  -7   6        2.30        4.47      2.01 o
   8  -7   6        0.15        1.10      2.41 o
  -6  -6   6        0.20        0.05      4.23 o
  -5  -6   6        1.08        4.89      7.93 o
  -4  -6   6       53.50       53.63      6.01 o
  -3  -6   6       34.93       38.09      3.86 o
  -2  -6   6       13.60       10.86      2.00 o
  -1  -6   6      110.85      107.26      3.68 o
   0  -6   6      198.16      191.16      3.98 o
   1  -6   6      247.01      224.55      5.33 o
   2  -6   6        5.18        5.84      1.13 o
   3  -6   6       13.21       12.39      1.24 o
   4  -6   6       14.19       14.45      1.36 o
   5  -6   6        1.41        3.55      1.47 o
   6  -6   6       12.45       11.22      2.85 o
   7  -6   6       12.78       11.57      2.30 o
   8  -6   6        4.10        3.40      2.25 o
  -6  -5   6        1.05       -0.60      3.27 o
  -5  -5   6        2.19        4.69      2.46 o
  -4  -5   6       28.26       23.81      3.26 o
  -3  -5   6       51.03       59.62      3.64 o
  -2  -5   6       31.79       32.35      2.09 o
  -1  -5   6       15.06       14.22      2.00 o
   0  -5   6       55.12       55.83      2.26 o
   1  -5   6      160.28      150.34      3.08 o
   2  -5   6      284.48      280.09      4.17 o
   3  -5   6       18.17       15.33      2.17 o
   4  -5   6       47.79       45.49      1.80 o
   5  -5   6        6.98        7.45      2.12 o
   6  -5   6        6.21        5.50      2.61 o
   7  -5   6       12.82       10.06      2.07 o
   8  -5   6        8.38       11.69      4.34 o
  -7  -4   6       24.27       23.54      4.15 o
  -6  -4   6       32.36       32.73      4.29 o
  -5  -4   6       98.71       90.98      4.66 o
  -4  -4   6       71.65       67.48      3.40 o
  -3  -4   6       25.66       26.50      2.37 o
  -2  -4   6        0.13       -0.74      0.89 o
  -1  -4   6      127.62      120.01      2.63 o
   0  -4   6       53.86       49.52      1.77 o
   1  -4   6      142.64      154.58      3.46 o
   2  -4   6        6.07        9.34      1.25 o
   3  -4   6        2.07        0.18      0.87 o
   4  -4   6        1.01        2.19      0.81 o
   5  -4   6      225.44      233.06      4.82 o
   6  -4   6        0.00        1.32      1.69 o
   7  -4   6        0.40       -2.12      3.48 o
   8  -4   6        0.15        1.06      2.02 o
  -8  -3   6        0.73       -0.12      2.89 o
  -7  -3   6        3.95        7.51      3.10 o
  -6  -3   6        1.22        0.36      1.67 o
  -5  -3   6        2.15       -0.17      1.30 o
  -4  -3   6       45.93       50.17      2.47 o
  -3  -3   6       90.62       89.50      3.00 o
  -2  -3   6        3.93        1.80      0.74 o
  -1  -3   6        9.35        8.43      0.92 o
   0  -3   6     1182.40     1282.02     11.66 o
   1  -3   6       29.93       31.43      1.95 o
   2  -3   6       10.84        8.96      1.17 o
   3  -3   6      329.90      314.30      5.08 o
   4  -3   6      174.78      172.16      3.18 o
   5  -3   6      469.75      467.54      7.92 o
   6  -3   6        6.08        6.42      2.91 o
   7  -3   6       18.52       22.17      4.01 o
   8  -3   6        1.82        1.81      3.24 o
  -8  -2   6        0.00        1.02      2.55 o
  -7  -2   6        0.82        2.57      1.70 o
  -6  -2   6        7.76        8.11      1.60 o
  -5  -2   6      251.37      269.33      7.63 o
  -4  -2   6      228.13      228.28      5.08 o
  -3  -2   6        2.45        3.69      0.98 o
  -2  -2   6      193.30      195.60      3.86 o
  -1  -2   6       45.38       44.58      1.53 o
   0  -2   6     3040.57     3198.72     28.19 o
   1  -2   6        3.16        3.58      1.01 o
   2  -2   6       27.53       26.02      2.12 o
   3  -2   6       71.81       65.85      2.15 o
   4  -2   6        3.59        2.98      1.06 o
   5  -2   6       26.91       19.96      2.64 o
   6  -2   6       27.72       24.31      4.34 o
   7  -2   6        0.58        3.62      3.51 o
  -9  -1   6        0.05       -1.90      2.40 o
  -8  -1   6        5.50        6.70      3.02 o
  -7  -1   6       19.65       21.35      2.25 o
  -6  -1   6       70.16       66.39      3.05 o
  -5  -1   6      129.66      139.48      4.51 o
  -4  -1   6       57.26       61.19      2.45 o
  -3  -1   6       49.35       52.45      1.99 o
  -2  -1   6       18.12       18.50      1.12 o
  -1  -1   6      429.56      447.31      5.03 o
   0  -1   6      240.62      215.46      3.03 o
   1  -1   6       82.21       88.23      2.70 o
   2  -1   6       40.13       36.39      1.89 o
   3  -1   6       85.64       86.02      3.46 o
   4  -1   6       72.12       64.13      2.77 o
   5  -1   6       22.41       25.58      2.13 o
   6  -1   6        3.49        5.04      2.21 o
   7  -1   6        2.23       -0.82      2.43 o
  -9   0   6        2.02        2.82      2.54 o
  -8   0   6        2.81        2.88      2.49 o
  -7   0   6        3.25        3.69      1.81 o
  -6   0   6        6.85        7.04      1.43 o
  -5   0   6        1.48        1.37      0.87 o
  -4   0   6       78.00       70.08      3.24 o
  -3   0   6        7.69        7.31      1.11 o
  -2   0   6      194.24      192.47      3.02 o
  -1   0   6       71.23       71.56      2.05 o
   0   0   6      203.35      218.12      3.65 o
   1   0   6        0.42        0.57      0.98 o
   2   0   6      344.43      320.29      6.32 o
   3   0   6      182.97      185.62      7.62 o
   4   0   6       72.63       68.74      3.22 o
   5   0   6        0.62       -0.35      1.58 o
   6   0   6        0.02       -2.16      2.49 o
   7   0   6        0.11       -2.50      2.66 o
  -9   1   6        1.24        2.20      2.50 o
  -8   1   6        3.59        4.36      2.69 o
  -7   1   6       40.87       44.67      2.81 o
  -6   1   6       18.91       21.76      1.87 o
  -5   1   6       54.70       58.05      2.33 o
  -4   1   6       43.39       39.16      1.99 o
  -3   1   6       64.56       66.50      2.42 o
  -2   1   6       41.25       39.57      1.87 o
  -1   1   6      170.77      163.82      3.07 o
   0   1   6       86.73       88.33      2.66 o
   1   1   6        6.22        8.64      1.49 o
   2   1   6        7.96        6.72      1.60 o
   3   1   6       25.69       23.56      2.08 o
   4   1   6       54.18       49.74      3.08 o
   5   1   6        2.73        4.76      1.96 o
   6   1   6        0.42       -1.26      1.89 o
  -9   2   6        0.16       -1.89      2.00 o
  -8   2   6        1.63        2.28      3.80 o
  -7   2   6        0.03        0.97      1.38 o
  -6   2   6      144.54      135.91      3.23 o
  -5   2   6        7.66        6.43      1.17 o
  -4   2   6       18.53       19.07      1.57 o
  -3   2   6       56.76       54.47      2.46 o
  -2   2   6      233.49      223.64      4.11 o
  -1   2   6      127.86      138.25      3.17 o
   0   2   6       19.30       18.69      1.58 o
   1   2   6       65.27       65.39      2.83 o
   2   2   6       90.59       92.41      3.45 o
   3   2   6       16.34       13.96      2.18 o
   4   2   6       14.53        9.24      2.69 o
   5   2   6       30.17       27.48      3.34 o
  -9   3   6        1.56       -1.35      2.67 o
  -8   3   6        0.56       -1.06      2.40 o
  -7   3   6        0.44       -0.07      1.62 o
  -6   3   6      506.95      489.04      7.16 o
  -5   3   6      119.29      113.61      3.17 o
  -4   3   6        0.18        1.17      1.28 o
  -3   3   6       27.12       25.64      1.97 o
  -2   3   6       13.29        7.18      1.64 o
  -1   3   6       92.21       91.16      4.14 o
   0   3   6        9.86       10.07      1.53 o
   1   3   6      120.18      120.51      3.95 o
   2   3   6       40.89       36.83      2.62 o
   3   3   6        3.52        2.19      1.91 o
   4   3   6        3.10        2.59      2.61 o
   5   3   6        1.03       -2.19      2.69 o
  -9   4   6        0.01       -1.07      2.07 o
  -8   4   6        0.85        3.21      2.19 o
  -7   4   6       36.61       33.65      3.79 o
  -6   4   6       30.84       28.47      1.80 o
  -5   4   6        5.33        7.22      1.63 o
  -4   4   6        5.54        3.92      1.35 o
  -3   4   6       39.02       38.29      2.70 o
  -2   4   6        6.58        3.94      1.57 o
  -1   4   6        3.99        3.45      1.55 o
   0   4   6       35.14       29.14      2.64 o
   1   4   6       44.75       42.44      4.68 o
   2   4   6        1.03        1.91      2.07 o
   3   4   6        1.85       -1.95      2.12 o
   4   4   6        0.06       -3.43      2.57 o
  -9   5   6        0.06       -3.07      2.53 o
  -8   5   6        5.74        2.13      2.34 o
  -7   5   6        7.52        6.98      2.51 o
  -6   5   6        1.60        2.03      1.93 o
  -5   5   6        4.10        5.51      1.87 o
  -4   5   6       33.61       36.64      3.33 o
  -3   5   6       29.27       29.57      4.05 o
  -2   5   6       45.13       44.57      4.15 o
  -1   5   6        8.80       12.56      2.84 o
   0   5   6        9.42       11.66      2.98 o
   1   5   6       33.79       23.17      3.63 o
   2   5   6        6.99        6.94      2.94 o
   3   5   6        6.65        8.92      3.97 o
  -9   6   6        4.59        6.35      2.71 o
  -8   6   6        9.18       12.60      3.00 o
  -7   6   6        0.19       -1.65      2.35 o
  -6   6   6        0.34       -0.03      1.78 o
  -5   6   6       13.81       13.79      2.69 o
  -4   6   6        0.32        1.10      2.02 o
  -3   6   6        5.49        3.79      3.31 o
  -2   6   6       44.01       39.21      4.27 o
  -1   6   6       43.54       47.07      4.67 o
   0   6   6        0.13        2.10      3.62 o
   1   6   6        1.46        2.91      3.29 o
   2   6   6        0.97        0.63      2.89 o
  -8   7   6        0.05        2.18      2.60 o
  -7   7   6       16.18        9.28      3.16 o
  -6   7   6        5.43        5.71      2.50 o
  -5   7   6        1.02        2.38      2.62 o
  -4   7   6        4.00        3.86      2.65 o
  -3   7   6        3.87        9.87      2.98 o
  -2   7   6       42.21       40.04      4.54 o
  -1   7   6        1.22        0.74      2.77 o
   0   7   6       18.00       16.04      3.68 o
  -7   8   6        6.18        4.10      3.62 o
  -6   8   6        5.25        7.20      3.76 o
  -5   8   6        1.84       -0.78      2.75 o
  -4   8   6        3.98        4.80      2.96 o
  -3   8   6        0.12        3.66      2.84 o
  -2   8   6        1.56       10.55      3.37 o
   0 -10   7        5.62        3.78      3.11 o
   1 -10   7        1.40       -2.31      2.58 o
   2 -10   7        8.87       13.90      2.60 o
   3 -10   7       12.41       14.84      2.83 o
   4 -10   7        3.50        8.03      3.16 o
   5 -10   7        2.31        0.58      3.84 o
  -2  -9   7       12.73       11.74      4.09 o
  -1  -9   7       31.89       33.90      5.45 o
   0  -9   7        0.20       -1.47      2.81 o
   1  -9   7       20.37       24.58      3.01 o
   2  -9   7        8.21        9.68      2.27 o
   3  -9   7        3.36        2.71      2.15 o
   4  -9   7        0.03       -0.11      1.36 o
   5  -9   7        2.31        2.76      2.00 o
   6  -9   7        2.30        2.97      1.78 o
  -4  -8   7        1.08       -1.47      3.27 o
  -3  -8   7       29.70       33.36      5.33 o
  -2  -8   7       20.53       28.99      6.97 o
  -1  -8   7       27.19       28.42      4.81 o
   0  -8   7        8.07        8.59      2.48 o
   1  -8   7        0.18        0.77      1.80 o
   2  -8   7       56.22       52.64      3.05 o
   3  -8   7        5.88        2.54      1.40 o
   4  -8   7       33.08       40.44      2.70 o
   5  -8   7       42.19       45.85      3.32 o
   6  -8   7        0.02       -0.69      2.25 o
   7  -8   7        1.90        2.43      2.29 o
  -5  -7   7       11.52       13.97      7.90 o
  -4  -7   7        4.20        8.48      3.85 o
  -3  -7   7        2.50       -0.27      5.51 o
  -2  -7   7       39.15       40.48      6.26 o
  -1  -7   7       18.32       19.55      3.04 o
   0  -7   7       30.36       28.20      3.71 o
   1  -7   7      321.79      328.52      6.57 o
   2  -7   7      259.56      233.96      4.80 o
   3  -7   7        4.82        3.93      1.21 o
   4  -7   7        4.56        3.27      1.16 o
   5  -7   7        5.63        5.46      1.38 o
   6  -7   7        1.07        0.11      1.90 o
   7  -7   7        4.53        7.94      2.34 o
  -6  -6   7        0.64        4.72      4.23 o
  -5  -6   7       10.77        6.91      3.55 o
  -4  -6   7       11.32        8.43     10.12 o
  -3  -6   7        3.16        5.56      3.03 o
  -2  -6   7       33.21       31.47      2.91 o
  -1  -6   7      241.77      230.46      5.48 o
   0  -6   7       11.77       13.88      1.94 o
   1  -6   7        0.21       -1.25      1.05 o
   2  -6   7      199.75      191.55      4.73 o
   3  -6   7       20.40       21.01      2.80 o
   4  -6   7        1.93        0.53      1.24 o
   5  -6   7        7.05       10.12      2.37 o
   6  -6   7       17.95       24.88      3.32 o
   7  -6   7        0.30       -0.97      3.27 o
  -6  -5   7        2.32        3.01      2.98 o
  -5  -5   7        3.02        4.13      2.89 o
  -4  -5   7       14.79        9.08      2.84 o
  -3  -5   7       35.34       35.37      3.02 o
  -2  -5   7        0.45        0.86      1.12 o
  -1  -5   7        0.14        0.08      0.97 o
   0  -5   7        2.41        3.21      1.06 o
   1  -5   7      239.85      226.14      3.51 o
   2  -5   7       18.89       17.89      1.99 o
   3  -5   7        7.88        5.58      1.70 o
   4  -5   7       67.08       66.15      2.48 o
   5  -5   7       26.24       23.61      2.97 o
   6  -5   7        0.84        4.40      1.97 o
   7  -5   7        4.77        2.32      2.10 o
  -7  -4   7       17.48       21.18      5.93 o
  -6  -4   7       15.85       22.67      3.43 o
  -5  -4   7       16.08       17.67      3.02 o
  -4  -4   7       36.34       33.41      3.62 o
  -3  -4   7       12.29       13.06      1.73 o
  -2  -4   7        0.09        0.44      0.85 o
  -1  -4   7       11.89       10.01      1.14 o
   0  -4   7       19.58       19.24      1.28 o
   1  -4   7       10.92        9.81      1.43 o
   2  -4   7       64.27       66.94      4.26 o
   3  -4   7       38.81       42.72      2.16 o
   4  -4   7       84.69       87.43      2.67 o
   5  -4   7       24.10       29.19      3.11 o
   6  -4   7       57.35       59.18      4.25 o
   7  -4   7        1.81        2.80      2.17 o
  -8  -3   7        5.32        1.18      3.03 o
  -7  -3   7        7.97        9.68      3.35 o
  -6  -3   7       18.34       18.52      2.44 o
  -5  -3   7        1.31        1.04      1.45 o
  -4  -3   7        2.90        3.79      1.23 o
  -3  -3   7        2.80        3.98      1.15 o
  -2  -3   7       27.09       27.40      1.80 o
  -1  -3   7        8.59        8.03      1.03 o
   0  -3   7      144.42      147.86      2.85 o
   1  -3   7      183.66      207.47      4.40 o
   2  -3   7       60.20       56.02      2.46 o
   3  -3   7      147.30      138.24      3.38 o
   4  -3   7      307.01      319.10      4.80 o
   5  -3   7        1.24        0.99      1.74 o
   6  -3   7        0.12       -2.09      1.82 o
   7  -3   7        0.08       -0.58      2.33 o
  -8  -2   7        3.33        5.28      5.73 o
  -7  -2   7        4.07        4.66      1.89 o
  -6  -2   7        0.50       -0.83      1.43 o
  -5  -2   7       99.04      105.31      3.31 o
  -4  -2   7      180.30      178.69      6.15 o
  -3  -2   7        0.42        1.11      0.92 o
  -2  -2   7       50.64       50.61      2.39 o
  -1  -2   7        6.64        5.11      0.90 o
   0  -2   7      237.49      219.01      3.22 o
   1  -2   7        1.25        0.57      0.99 o
   2  -2   7        5.05        6.12      1.22 o
   3  -2   7        9.42        9.47      1.42 o
   4  -2   7        1.80       -1.68      1.12 o
   5  -2   7        1.47        1.38      1.27 o
   6  -2   7        9.83       10.98      4.12 o
   7  -2   7        3.29        5.43      3.95 o
  -9  -1   7        1.04       -2.80      2.68 o
  -8  -1   7        2.53        2.74      2.85 o
  -7  -1   7       14.46       15.97      3.33 o
  -6  -1   7       32.87       37.43      2.60 o
  -5  -1   7        2.88        1.53      1.07 o
  -4  -1   7        9.88        8.71      1.54 o
  -3  -1   7        2.50        2.82      1.02 o
  -2  -1   7      127.56      124.06      3.26 o
  -1  -1   7       13.48       13.76      1.31 o
   0  -1   7      160.57      159.57      3.10 o
   1  -1   7      253.26      255.70      4.77 o
   2  -1   7      237.74      238.84      5.31 o
   3  -1   7       31.27       26.18      2.19 o
   4  -1   7        5.04        6.81      2.04 o
   5  -1   7        9.30        7.15      2.08 o
   6  -1   7        2.91        1.29      2.53 o
  -9   0   7        4.83        1.84      2.94 o
  -8   0   7        0.23       -0.14      5.46 o
  -7   0   7        0.24        1.56      2.02 o
  -6   0   7        0.07       -0.90      1.08 o
  -5   0   7        4.49        5.04      1.26 o
  -4   0   7       55.45       58.99      2.58 o
  -3   0   7        7.12        6.40      1.34 o
  -2   0   7       73.82       78.89      2.33 o
  -1   0   7        4.41        5.70      1.38 o
   0   0   7       33.13       33.59      1.91 o
   1   0   7        1.23        1.80      1.29 o
   2   0   7      144.04      140.25      3.77 o
   3   0   7        3.39        3.78      1.66 o
   4   0   7        8.42       11.10      2.13 o
   5   0   7       17.43       14.90      2.89 o
   6   0   7        0.43       -1.04      1.85 o
  -9   1   7        1.06        4.83      2.87 o
  -8   1   7        0.25        1.04      2.14 o
  -7   1   7        0.33       -0.39      1.67 o
  -6   1   7        1.46        1.76      1.11 o
  -5   1   7       15.86       15.53      1.57 o
  -4   1   7        0.47        0.14      1.01 o
  -3   1   7        8.32        5.69      1.22 o
  -2   1   7        2.75        0.78      1.10 o
  -1   1   7       21.85       23.42      1.84 o
   0   1   7       69.99       75.97      3.21 o
   1   1   7       69.09       74.05      3.28 o
   2   1   7      120.03      118.21      3.86 o
   3   1   7      120.84       97.20      6.97 o
   4   1   7       10.41        6.29      3.52 o
   5   1   7        2.63        3.24      2.24 o
  -9   2   7        0.99        0.20      2.30 o
  -8   2   7        2.84        5.97      2.40 o
  -7   2   7        5.84        4.51      1.93 o
  -6   2   7      113.05      102.36      3.35 o
  -5   2   7       54.83       53.98      3.08 o
  -4   2   7        2.22        1.03      1.01 o
  -3   2   7       12.42       13.73      1.80 o
  -2   2   7      201.63      198.36      5.32 o
  -1   2   7        0.44        0.43      1.08 o
   0   2   7        0.05       -0.21      1.23 o
   1   2   7        6.16        8.17      1.65 o
   2   2   7       44.21       42.82      2.64 o
   3   2   7        7.06        6.65      2.05 o
   4   2   7        0.47       -0.46      3.10 o
   5   2   7       11.24       19.98      3.59 o
  -9   3   7        0.89        2.12      2.36 o
  -8   3   7        0.03       -0.93      2.04 o
  -7   3   7        8.26       12.22      3.00 o
  -6   3   7       96.81       94.14      3.22 o
  -5   3   7       29.77       32.51      2.14 o
  -4   3   7        0.15        0.20      1.42 o
  -3   3   7       21.74       20.41      2.43 o
  -2   3   7       21.72       22.01      2.45 o
  -1   3   7        2.88        3.44      1.43 o
   0   3   7        1.48       -0.86      1.44 o
   1   3   7        0.08       -1.10      1.38 o
   2   3   7        5.56        8.16      2.23 o
   3   3   7       24.57       26.14      4.24 o
   4   3   7        0.75       -2.73      3.73 o
  -9   4   7        1.12        3.03      2.49 o
  -8   4   7        9.04        6.63      2.62 o
  -7   4   7       25.47       28.16      2.99 o
  -6   4   7        0.07        0.41      1.62 o
  -5   4   7       14.66       14.35      1.97 o
  -4   4   7       46.68       49.48      4.49 o
  -3   4   7        8.66        9.24      2.20 o
  -2   4   7        0.11       -1.63      1.08 o
  -1   4   7       53.17       54.09      3.70 o
   0   4   7       36.16       32.62      3.14 o
   1   4   7       30.08       28.61      3.23 o
   2   4   7        0.01        3.09      2.33 o
   3   4   7        0.05        0.26      4.12 o
  -9   5   7        4.01       -0.27      2.30 o
  -8   5   7        0.55        0.18      2.48 o
  -7   5   7        0.49       -1.96      1.82 o
  -6   5   7        0.52       -0.27      1.78 o
  -5   5   7        0.23        1.92      1.96 o
  -4   5   7       27.13       31.56      3.26 o
  -3   5   7       16.70       17.73      3.15 o
  -2   5   7        6.45        3.72      2.45 o
  -1   5   7        4.38        1.34      2.37 o
   0   5   7        1.48        3.02      2.95 o
   1   5   7        1.59        0.61      2.38 o
   2   5   7        4.42        1.62      6.23 o
  -8   6   7        0.00       -1.17      2.65 o
  -7   6   7        1.50        2.46      2.75 o
  -6   6   7        0.50        1.65      2.08 o
  -5   6   7        8.23        8.36      2.73 o
  -4   6   7       14.42       18.98      3.42 o
  -3   6   7       28.02       27.87      5.86 o
  -2   6   7       32.36       45.83      4.73 o
  -1   6   7       29.56       33.15      4.71 o
   0   6   7        0.38        2.01      2.74 o
   1   6   7        4.67        6.58      3.10 o
  -7   7   7        7.40       11.81      4.21 o
  -6   7   7        6.72        8.24      2.87 o
  -5   7   7        0.01        0.13      2.41 o
  -4   7   7        5.14       12.32      3.18 o
  -3   7   7       21.83       23.20      3.98 o
  -2   7   7        5.02        5.44      4.27 o
  -1   7   7        0.66        3.12      3.00 o
   0 -10   8        5.88        5.53      3.33 o
   1 -10   8        0.39        4.47      2.80 o
   2 -10   8        8.90       11.74      5.82 o
   3 -10   8        8.22        5.19      4.66 o
   4 -10   8        4.55        9.42      3.21 o
  -2  -9   8        2.84       -1.60      3.28 o
  -1  -9   8        9.90       14.36      5.46 o
   0  -9   8        0.68       -2.97      1.98 o
   1  -9   8       57.89       60.49      4.21 o
   2  -9   8        1.13        0.55      1.77 o
   3  -9   8        6.48       10.29      3.18 o
   4  -9   8        0.00       -1.86      1.97 o
   5  -9   8       12.97       15.39      2.66 o
   6  -9   8        0.32       -0.17      2.41 o
  -3  -8   8       40.00       38.40      5.70 o
  -2  -8   8       14.57       12.88      4.14 o
  -1  -8   8       47.25       46.49      4.54 o
   0  -8   8       83.83       78.04      5.40 o
   1  -8   8       49.37       52.21      3.67 o
   2  -8   8        5.17        1.17      1.42 o
   3  -8   8        0.00       -0.10      1.63 o
   4  -8   8       14.46       15.66      2.53 o
   5  -8   8        0.04        2.99      2.00 o
   6  -8   8        2.99        3.62      2.80 o
  -4  -7   8       11.88       10.31      3.85 o
  -3  -7   8        0.05       -3.87      3.40 o
  -2  -7   8        0.24       -3.10      2.07 o
  -1  -7   8      107.29       97.73      5.88 o
   0  -7   8       22.16       17.64      6.40 o
   1  -7   8        9.18        8.29      1.65 o
   2  -7   8       27.68       29.21      2.50 o
   3  -7   8       54.23       67.92      4.62 o
   4  -7   8       20.09       14.35      2.31 o
   5  -7   8        1.55       -0.19      1.52 o
   6  -7   8        1.19        2.13      2.19 o
   7  -7   8        3.41        4.47      2.44 o
  -5  -6   8       13.25       13.77      6.56 o
  -4  -6   8        1.86        3.44      3.26 o
  -3  -6   8        6.00        7.18      2.42 o
  -2  -6   8        1.92        2.64      2.16 o
  -1  -6   8     1075.89     1030.70     19.31 o
   0  -6   8       87.01       89.67      3.50 o
   1  -6   8        1.01        0.01      1.04 o
   2  -6   8       20.11       25.07      2.20 o
   3  -6   8       20.99       23.07      2.00 o
   4  -6   8       20.66       14.97      1.88 o
   5  -6   8        2.45        3.36      1.48 o
   6  -6   8        5.85        9.37      2.60 o
   7  -6   8        1.92        0.07      2.14 o
  -6  -5   8       26.04       15.42      4.17 o
  -5  -5   8        2.96        7.99      3.48 o
  -4  -5   8        3.65        8.72      2.44 o
  -3  -5   8       52.19       53.66      3.63 o
  -2  -5   8      163.88      159.87      4.97 o
  -1  -5   8      152.85      138.60      3.40 o
   0  -5   8        7.52        6.19      1.58 o
   1  -5   8        1.45       -0.10      1.13 o
   2  -5   8       21.07       21.53      1.98 o
   3  -5   8        2.69        3.12      1.16 o
   4  -5   8       24.05       30.94      2.00 o
   5  -5   8       15.19       12.83      4.03 o
   6  -5   8        6.47        5.96      2.33 o
   7  -5   8        0.77        5.00      2.47 o
  -7  -4   8        0.01       -3.79      4.23 o
  -6  -4   8        6.33        7.91      4.42 o
  -5  -4   8        7.57        7.28      2.56 o
  -4  -4   8       25.44       26.00      4.75 o
  -3  -4   8       29.84       31.15      2.43 o
  -2  -4   8       40.75       43.35      2.44 o
  -1  -4   8       57.80       57.88      2.21 o
   0  -4   8      161.57      162.28      3.26 o
   1  -4   8       18.29       20.27      3.42 o
   2  -4   8       48.09       45.43      2.48 o
   3  -4   8       25.44       25.76      2.21 o
   4  -4   8        3.04        3.37      1.21 o
   5  -4   8       16.24       13.17      2.75 o
   6  -4   8       14.02       14.87      2.90 o
   7  -4   8        9.44       17.12      5.35 o
  -7  -3   8       25.19       28.35      8.18 o
  -6  -3   8       15.50       19.24      2.54 o
  -5  -3   8        0.11       -0.89      1.38 o
  -4  -3   8        4.74        5.20      1.48 o
  -3  -3   8       54.76       58.01      2.98 o
  -2  -3   8       13.16       11.84      1.34 o
  -1  -3   8       85.70       88.65      2.72 o
   0  -3   8        5.20        7.20      1.10 o
   1  -3   8        9.15        7.01      1.41 o
   2  -3   8        5.09        5.20      1.29 o
   3  -3   8      254.85      246.68      6.79 o
   4  -3   8        0.96       -0.07      1.10 o
   5  -3   8        0.55        1.70      1.25 o
   6  -3   8        0.55       -0.21      2.13 o
   7  -3   8        0.03        1.84      2.62 o
  -8  -2   8        0.30        2.58      2.98 o
  -7  -2   8        1.58        1.83      2.71 o
  -6  -2   8        0.90       -0.82      1.30 o
  -5  -2   8       20.35       17.54      2.50 o
  -4  -2   8       16.97       19.49      1.90 o
  -3  -2   8        0.07       -0.94      0.94 o
  -2  -2   8      448.96      463.37      7.09 o
  -1  -2   8        1.03        0.89      0.85 o
   0  -2   8        6.53        4.39      0.94 o
   1  -2   8      156.93      156.24      4.37 o
   2  -2   8      203.12      204.06      4.61 o
   3  -2   8      480.93      444.54      6.84 o
   4  -2   8        2.28        4.27      1.53 o
   5  -2   8       45.55       48.42      3.65 o
   6  -2   8        2.14        1.59      3.51 o
  -8  -1   8        1.56       -0.58      2.84 o
  -7  -1   8       41.35       39.62      3.83 o
  -6  -1   8       34.70       35.14      2.42 o
  -5  -1   8        7.77        7.22      1.44 o
  -4  -1   8       37.98       42.49      2.58 o
  -3  -1   8        0.08       -1.02      1.98 o
  -2  -1   8      674.59      663.53     11.00 o
  -1  -1   8       16.12       17.20      1.32 o
   0  -1   8       55.68       53.01      2.36 o
   1  -1   8       69.58       62.70      2.63 o
   2  -1   8        9.84        6.72      1.52 o
   3  -1   8       44.21       40.19      2.48 o
   4  -1   8       28.70       28.76      3.79 o
   5  -1   8        1.98        1.75      2.55 o
   6  -1   8        0.00       -3.35      2.23 o
  -9   0   8        2.91       -0.94      2.93 o
  -8   0   8        7.92        7.35      4.09 o
  -7   0   8       15.97       15.17      2.77 o
  -6   0   8        5.65        6.53      1.42 o
  -5   0   8        6.87        4.68      1.37 o
  -4   0   8        1.36        1.77      1.14 o
  -3   0   8      128.91      130.75      4.54 o
  -2   0   8       62.37       60.69      2.67 o
  -1   0   8       56.27       55.89      2.40 o
   0   0   8        0.92        0.83      1.21 o
   1   0   8       47.12       49.43      2.74 o
   2   0   8       58.41       50.11      2.86 o
   3   0   8       32.22       32.30      2.74 o
   4   0   8        5.02        3.66      2.78 o
   5   0   8        5.80        4.20      2.12 o
  -9   1   8        0.73        2.50      2.90 o
  -8   1   8        0.85       -1.42      2.25 o
  -7   1   8        2.59        4.01      1.52 o
  -6   1   8        3.84        1.34      1.79 o
  -5   1   8        0.73        1.66      1.24 o
  -4   1   8       29.26       34.75      2.25 o
  -3   1   8        1.34       -1.34      1.62 o
  -2   1   8       19.07       14.66      1.85 o
  -1   1   8        8.16        6.72      1.45 o
   0   1   8      177.78      172.50      4.59 o
   1   1   8       53.92       60.81      3.52 o
   2   1   8       68.94       71.18      3.89 o
   3   1   8        5.77        4.69      1.80 o
   4   1   8        0.00       -3.05      2.16 o
   5   1   8        0.08       -0.20      2.35 o
  -9   2   8        5.24        6.65      3.59 o
  -8   2   8        0.50        0.63      2.41 o
  -7   2   8        3.00        5.54      2.07 o
  -6   2   8       15.53       17.30      1.97 o
  -5   2   8       39.53       38.00      2.42 o
  -4   2   8        7.57        6.47      1.46 o
  -3   2   8       29.16       34.93      2.94 o
  -2   2   8       36.44       42.16      2.85 o
  -1   2   8       10.00        7.33      1.60 o
   0   2   8        3.34        1.97      1.54 o
   1   2   8       23.28       21.63      2.15 o
   2   2   8       27.38       24.21      3.32 o
   3   2   8        2.66        2.97      2.45 o
   4   2   8        0.25       -1.26      2.27 o
  -9   3   8        0.00       -0.04      2.35 o
  -8   3   8       23.66       18.11      3.49 o
  -7   3   8        6.77       11.20      3.03 o
  -6   3   8        1.04        2.18      1.36 o
  -5   3   8        7.00        6.31      1.48 o
  -4   3   8       17.75       25.23      2.84 o
  -3   3   8        9.10       10.55      2.21 o
  -2   3   8        3.14        6.65      1.77 o
  -1   3   8       14.72       19.77      2.60 o
   0   3   8       15.74       16.72      2.53 o
   1   3   8        9.35        7.91      2.25 o
   2   3   8        7.55        7.84      2.30 o
   3   3   8       19.60       21.59      4.64 o
  -9   4   8        0.18       -0.32      2.69 o
  -8   4   8       47.53       42.17      4.61 o
  -7   4   8       17.28       16.26      2.80 o
  -6   4   8        3.00        1.10      2.15 o
  -5   4   8        4.61        0.67      1.97 o
  -4   4   8        0.27       -1.44      1.80 o
  -3   4   8       24.29       21.72      3.20 o
  -2   4   8        0.95        3.23      2.18 o
  -1   4   8       32.67       33.59      3.83 o
   0   4   8       13.85       18.23      3.14 o
   1   4   8        2.60        4.96      2.56 o
   2   4   8        0.50       -1.62      2.68 o
  -8   5   8        4.64        4.22      3.05 o
  -7   5   8        0.00       -0.55      2.59 o
  -6   5   8        1.08        0.48      2.03 o
  -5   5   8        1.06        0.67      2.17 o
  -4   5   8        4.01        4.78      2.57 o
  -3   5   8        0.32       -1.27      2.92 o
  -2   5   8       17.14       16.42      3.25 o
  -1   5   8       26.52       27.97      3.86 o
   0   5   8        0.03       -2.47      2.20 o
   1   5   8        0.88        1.82      2.62 o
  -7   6   8        0.04        1.54      3.34 o
  -6   6   8        3.80        4.20      2.73 o
  -5   6   8        2.75        6.42      3.25 o
  -4   6   8       14.99       14.22      3.39 o
  -3   6   8        5.87       10.53      4.28 o
  -2   6   8        3.74        6.06      2.93 o
  -1   6   8        9.36       12.66      3.44 o
  -6   7   8        0.22        2.12      3.31 o
  -5   7   8        0.80        2.68      2.66 o
  -4   7   8        7.44       10.62      3.37 o
  -3   7   8       13.36       14.32      3.59 o
   1 -10   9        0.15       -4.72      4.12 o
   2 -10   9        0.00        0.60      4.50 o
   3 -10   9        7.93        9.93      5.16 o
  -1  -9   9        0.01       -4.62      3.08 o
   0  -9   9        6.18        4.53      3.15 o
   1  -9   9       20.45       26.77      3.74 o
   2  -9   9        2.76        4.53      3.11 o
   3  -9   9        9.37       10.61      3.23 o
   4  -9   9        0.06        0.45      2.57 o
   5  -9   9        9.38        9.34      2.46 o
  -3  -8   9       16.67       15.72      4.46 o
  -2  -8   9        0.03        0.11      2.90 o
  -1  -8   9       14.50       19.07      3.60 o
   0  -8   9        7.10        5.96      2.61 o
   1  -8   9        3.74        1.78      1.72 o
   2  -8   9        3.47        0.93      2.05 o
   3  -8   9        2.80        1.61      1.90 o
   4  -8   9        5.74        3.91      2.04 o
   5  -8   9       11.20       14.71      2.52 o
   6  -8   9        1.20        3.11      2.71 o
  -4  -7   9       11.90       16.32      4.62 o
  -3  -7   9        9.40        9.82      2.97 o
  -2  -7   9        9.60        6.46      2.61 o
  -1  -7   9        7.84        8.96      2.55 o
   0  -7   9       45.19       49.51      4.69 o
   1  -7   9       13.97       10.17      2.21 o
   2  -7   9       26.83       31.15      3.42 o
   3  -7   9       86.51       83.70      4.87 o
   4  -7   9        0.29        1.71      2.76 o
   5  -7   9        4.00        0.85      1.64 o
   6  -7   9        0.23       -2.85      2.12 o
  -5  -6   9        0.36       -1.47      3.23 o
  -4  -6   9        8.55        7.52      2.61 o
  -3  -6   9        5.68        7.29      2.58 o
  -2  -6   9       23.48       23.65      3.96 o
  -1  -6   9      167.21      170.39      8.11 o
   0  -6   9      192.09      196.09      5.34 o
   1  -6   9       12.23        9.35      1.88 o
   2  -6   9        0.19        2.34      1.99 o
   3  -6   9        9.13        6.84      1.84 o
   4  -6   9        2.55        2.09      1.81 o
   5  -6   9        2.75        1.05      1.64 o
   6  -6   9        1.09        0.94      2.36 o
  -6  -5   9        4.33        8.15      3.89 o
  -5  -5   9        0.14       -1.64      2.96 o
  -4  -5   9        5.96        6.59      2.49 o
  -3  -5   9       69.91       62.75      8.98 o
  -2  -5   9       33.28       35.05      3.72 o
  -1  -5   9        0.77       -0.79      1.48 o
   0  -5   9      131.25      138.07      3.55 o
   1  -5   9       38.89       34.25      2.50 o
   2  -5   9        1.43        1.84      1.36 o
   3  -5   9        8.45       11.43      1.97 o
   4  -5   9       19.99       28.14      4.27 o
   5  -5   9        1.04        2.25      1.56 o
   6  -5   9        4.44        5.15      2.57 o
  -7  -4   9        0.14       -1.04      3.90 o
  -6  -4   9        1.00        2.62      3.14 o
  -5  -4   9       17.64       19.93      3.11 o
  -4  -4   9        0.23       -1.03      1.78 o
  -3  -4   9        0.50       -0.64      1.66 o
  -2  -4   9        0.59       -1.78      1.28 o
  -1  -4   9       69.15       70.21      3.19 o
   0  -4   9       20.23       16.33      2.59 o
   1  -4   9        6.31        5.83      1.47 o
   2  -4   9       63.81       62.92      3.66 o
   3  -4   9       35.20       32.44      2.56 o
   4  -4   9        4.09        6.77      2.09 o
   5  -4   9        1.42        4.28      3.47 o
   6  -4   9        8.67       15.44      3.14 o
  -7  -3   9        3.67       -1.98      3.57 o
  -6  -3   9        7.58        6.73      2.42 o
  -5  -3   9        1.65        2.82      1.79 o
  -4  -3   9        1.49        0.14      1.40 o
  -3  -3   9        3.05        1.70      1.30 o
  -2  -3   9        5.14        5.94      1.55 o
  -1  -3   9        1.89        3.01      1.12 o
   0  -3   9       34.98       35.13      2.68 o
   1  -3   9       35.14       39.85      2.57 o
   2  -3   9       99.29      100.82      3.70 o
   3  -3   9       15.96       16.80      1.84 o
   4  -3   9       61.96       64.07      3.89 o
   5  -3   9        5.61        9.66      1.99 o
   6  -3   9        2.79        5.28      3.35 o
  -8  -2   9        2.48       10.81      4.99 o
  -7  -2   9        4.59        0.92      2.41 o
  -6  -2   9        0.23       -0.42      1.30 o
  -5  -2   9        0.54        0.22      1.29 o
  -4  -2   9        2.14        3.08      1.61 o
  -3  -2   9        5.57        1.61      1.52 o
  -2  -2   9       99.47       97.78      4.43 o
  -1  -2   9       69.22       77.44      2.91 o
   0  -2   9       49.55       54.31      3.13 o
   1  -2   9       42.47       40.09      1.90 o
   2  -2   9      291.37      304.14      6.24 o
   3  -2   9        1.87        2.20      1.25 o
   4  -2   9        0.01        2.32      2.25 o
   5  -2   9        0.31        0.40      2.00 o
   6  -2   9        1.79       -1.98      3.79 o
  -8  -1   9        0.06       -0.26      2.96 o
  -7  -1   9       18.89       15.75      3.20 o
  -6  -1   9       29.15       28.92      3.11 o
  -5  -1   9        0.23       -1.23      1.26 o
  -4  -1   9        6.07        7.32      1.62 o
  -3  -1   9        3.01        3.15      1.41 o
  -2  -1   9       43.25       47.27      2.51 o
  -1  -1   9        1.36       -0.05      1.02 o
   0  -1   9        0.62       -0.62      1.07 o
   1  -1   9        9.32       10.92      1.85 o
   2  -1   9        1.86        2.88      1.45 o
   3  -1   9        4.53        5.06      1.71 o
   4  -1   9        9.50        6.25      2.18 o
   5  -1   9        4.71        6.48      2.70 o
  -8   0   9        5.62        5.00      3.30 o
  -7   0   9        0.48        0.92      1.55 o
  -6   0   9        3.05        3.11      1.47 o
  -5   0   9        0.00        2.24      1.37 o
  -4   0   9       27.48       29.84      2.45 o
  -3   0   9       15.37       13.55      1.84 o
  -2   0   9       26.32       27.62      2.31 o
  -1   0   9       74.98       79.08      3.49 o
   0   0   9      183.28      195.38      6.58 o
   1   0   9       19.34       18.41      2.05 o
   2   0   9        0.83        4.05      2.05 o
   3   0   9        2.84        8.14      2.27 o
   4   0   9        4.13        5.64      2.14 o
   5   0   9        0.52       -3.51      3.29 o
  -8   1   9        0.27       -0.96      2.62 o
  -7   1   9        0.17       -1.62      1.94 o
  -6   1   9        6.79        3.94      2.49 o
  -5   1   9        3.70        5.21      1.58 o
  -4   1   9        9.38        8.18      1.74 o
  -3   1   9       11.00        8.91      1.87 o
  -2   1   9        7.45        5.42      1.97 o
  -1   1   9        3.51        1.54      1.59 o
   0   1   9       34.41       34.73      2.65 o
   1   1   9        3.25        3.55      1.83 o
   2   1   9        9.58       13.22      3.13 o
   3   1   9       14.33       14.48      2.77 o
   4   1   9        0.05        1.78      2.18 o
  -8   2   9        1.11        0.63      2.51 o
  -7   2   9        1.53        0.93      2.75 o
  -6   2   9        0.19       -0.83      1.40 o
  -5   2   9        0.90        2.87      1.50 o
  -4   2   9        0.00       -1.92      1.28 o
  -3   2   9        4.90        3.07      1.96 o
  -2   2   9       12.29       13.45      2.64 o
  -1   2   9       35.68       35.55      3.08 o
   0   2   9       50.76       44.24      3.46 o
   1   2   9       72.00       58.88      3.90 o
   2   2   9        2.33        4.51      2.01 o
   3   2   9        1.78        2.86      2.37 o
  -8   3   9       22.38       16.83      3.49 o
  -7   3   9       11.58        7.09      2.47 o
  -6   3   9        1.48        2.95      1.57 o
  -5   3   9        1.96        1.08      2.75 o
  -4   3   9       34.92       33.44      3.78 o
  -3   3   9        3.06       -0.33      1.93 o
  -2   3   9        0.06        0.49      2.01 o
  -1   3   9        7.30        9.06      2.72 o
   0   3   9        9.45       11.00      2.78 o
   1   3   9        5.72        8.44      2.72 o
   2   3   9        0.01        4.71      3.32 o
  -8   4   9       12.78       11.59      3.41 o
  -7   4   9        7.28        8.93      2.58 o
  -6   4   9        0.37        1.56      3.20 o
  -5   4   9        0.93        0.72      2.26 o
  -4   4   9        2.64        0.42      2.22 o
  -3   4   9        2.40        3.19      2.28 o
  -2   4   9        0.15       -0.57      2.16 o
  -1   4   9        0.20        1.91      2.40 o
   0   4   9        1.08       -0.25      2.33 o
   1   4   9        9.94        8.47      3.08 o
  -7   5   9        0.73       -1.91      3.11 o
  -6   5   9        9.25       10.97      4.33 o
  -5   5   9        1.36        6.30      2.88 o
  -4   5   9        2.27        0.49      2.52 o
  -3   5   9        4.71        1.31      2.53 o
  -2   5   9        9.70        9.16      3.10 o
  -1   5   9       14.11       14.67      3.43 o
   0   5   9        0.32        0.14      2.49 o
  -6   6   9        2.36        1.72      2.64 o
  -5   6   9        1.26       -0.29      2.90 o
  -4   6   9        4.52        6.44      2.99 o
  -3   6   9        1.79       -0.56      2.72 o
  -2   6   9        0.64        2.12      2.85 o
  -1  -9  10        0.11        3.73      3.84 o
   0  -9  10        2.81       -2.31      3.21 o
   1  -9  10        9.75        2.80      4.39 o
   2  -9  10       10.54       12.18      5.38 o
   3  -9  10        0.44        6.42      4.34 o
   4  -9  10        0.06       -1.54      3.73 o
  -2  -8  10        0.04       -0.37      3.33 o
  -1  -8  10       35.24       36.89      4.23 o
   0  -8  10        0.08       -0.68      2.13 o
   1  -8  10        8.01       12.37      2.80 o
   2  -8  10        0.17        1.15      4.06 o
   3  -8  10       13.57       17.83      5.10 o
   4  -8  10        0.30        2.24      2.17 o
   5  -8  10        6.74        7.12      2.46 o
  -4  -7  10        9.26        4.39      5.76 o
  -3  -7  10       12.11       15.84      3.26 o
  -2  -7  10       48.04       45.08      4.48 o
  -1  -7  10       10.57        5.38      2.58 o
   0  -7  10        9.00        8.97      3.65 o
   1  -7  10        0.08       -0.29      2.24 o
   2  -7  10       17.24       17.16      3.96 o
   3  -7  10        0.23        2.28      1.96 o
   4  -7  10        5.56        5.92      2.18 o
   5  -7  10        4.88        6.78      2.19 o
  -5  -6  10        0.11       -0.84      3.25 o
  -4  -6  10        0.19       -1.90      2.53 o
  -3  -6  10       62.67       57.66      4.88 o
  -2  -6  10        2.93        1.39      2.24 o
  -1  -6  10        4.41        3.13      3.32 o
   0  -6  10       16.87       12.64      2.66 o
   1  -6  10       43.46       47.77      3.43 o
   2  -6  10       13.47        7.53      2.04 o
   3  -6  10        1.39        2.20      1.79 o
   4  -6  10        3.63        4.85      2.07 o
   5  -6  10        6.40        3.09      3.11 o
  -6  -5  10        0.40       -4.41      2.94 o
  -5  -5  10        2.82        1.81      2.30 o
  -4  -5  10        5.35        6.12      4.15 o
  -3  -5  10      375.24      414.37     11.09 o
  -2  -5  10       66.50       66.94      5.00 o
  -1  -5  10        6.60        7.48      2.39 o
   0  -5  10       22.58       19.95      2.24 o
   1  -5  10       14.69       13.52      2.17 o
   2  -5  10       27.95       29.08      2.70 o
   3  -5  10        0.35       -1.60      1.56 o
   4  -5  10       18.67       20.96      2.71 o
   5  -5  10        3.12        4.06      1.87 o
  -6  -4  10        0.05        2.62      3.46 o
  -5  -4  10       12.12       10.57      4.12 o
  -4  -4  10       69.00       74.44      5.22 o
  -3  -4  10       50.96       39.43      3.91 o
  -2  -4  10        3.39        8.93      2.42 o
  -1  -4  10        0.11        1.98      1.58 o
   0  -4  10       12.14       10.73      1.89 o
   1  -4  10        0.13        0.29      1.36 o
   2  -4  10       24.60       26.08      2.63 o
   3  -4  10        6.89        6.35      1.99 o
   4  -4  10        5.96        7.03      4.10 o
   5  -4  10        1.57        4.94      1.98 o
  -7  -3  10        0.28        0.44      3.95 o
  -6  -3  10        4.87        5.76      2.45 o
  -5  -3  10       14.14       15.42      2.86 o
  -4  -3  10       17.80       24.97      3.24 o
  -3  -3  10        6.22        5.66      2.14 o
  -2  -3  10       44.33       41.16      3.72 o
  -1  -3  10        9.55       15.68      1.82 o
   0  -3  10       13.37       13.91      2.00 o
   1  -3  10       39.34       42.27      5.06 o
   2  -3  10        0.93        0.97      1.54 o
   3  -3  10        7.73        7.55      2.22 o
   4  -3  10       16.36       16.57      2.64 o
   5  -3  10        8.62       10.40      2.25 o
  -7  -2  10        0.61       -3.99      2.66 o
  -6  -2  10        4.98        4.81      2.76 o
  -5  -2  10       11.62       15.61      2.71 o
  -4  -2  10        0.08        2.79      1.84 o
  -3  -2  10       19.80       14.30      2.41 o
  -2  -2  10       12.66       14.59      2.15 o
  -1  -2  10       10.35        9.05      1.46 o
   0  -2  10        8.66        8.82      1.44 o
   1  -2  10      150.59      155.33      5.18 o
   2  -2  10        4.89        3.75      1.66 o
   3  -2  10        0.72        1.42      2.31 o
   4  -2  10        1.04       -1.96      2.06 o
   5  -2  10        0.09        1.38      2.28 o
  -8  -1  10        0.17       -0.44      3.90 o
  -7  -1  10        1.28        2.00      2.99 o
  -6  -1  10        8.52       13.93      2.55 o
  -5  -1  10        0.43       -0.96      1.47 o
  -4  -1  10       93.65       90.21      4.75 o
  -3  -1  10        4.91        7.40      1.93 o
  -2  -1  10        0.48        1.59      1.40 o
  -1  -1  10       28.81       37.40      2.55 o
   0  -1  10       88.97       94.13      3.40 o
   1  -1  10      205.33      205.92      5.48 o
   2  -1  10        0.00        1.23      1.41 o
   3  -1  10       34.50       35.81      4.20 o
   4  -1  10        0.47        1.48      2.91 o
  -8   0  10        3.72       -0.16      4.39 o
  -7   0  10        2.31        3.16      2.72 o
  -6   0  10        3.83        3.48      1.70 o
  -5   0  10        1.32        0.68      1.57 o
  -4   0  10       91.13       95.17      4.19 o
  -3   0  10       10.19        6.98      1.90 o
  -2   0  10       26.11       26.62      2.65 o
  -1   0  10       29.28       34.69      2.88 o
   0   0  10        9.03       10.21      2.16 o
   1   0  10       32.59       33.24      3.89 o
   2   0  10        7.50        8.74      2.32 o
   3   0  10        3.03        5.49      3.90 o
   4   0  10        0.04       -0.24      2.57 o
  -8   1  10        0.41       -2.86      3.28 o
  -7   1  10        0.41        4.39      2.59 o
  -6   1  10        0.03        1.70      1.68 o
  -5   1  10       19.95       16.41      2.43 o
  -4   1  10        8.31       13.07      2.24 o
  -3   1  10       16.66       19.03      2.45 o
  -2   1  10        3.06        1.47      2.05 o
  -1   1  10        8.28       10.15      2.65 o
   0   1  10       26.79       25.96      3.20 o
   1   1  10       15.47       13.01      2.99 o
   2   1  10        1.18        1.94      2.08 o
   3   1  10        5.11        4.29      2.63 o
  -8   2  10        0.08        0.57      3.23 o
  -7   2  10        0.26       -2.53      2.09 o
  -6   2  10        2.05        1.62      2.15 o
  -5   2  10        0.04       -2.86      2.34 o
  -4   2  10        0.14        3.23      1.81 o
  -3   2  10        6.23        2.23      2.19 o
  -2   2  10       61.46       62.55      4.92 o
  -1   2  10        5.50        8.37      2.56 o
   0   2  10       30.46       32.65      3.67 o
   1   2  10       10.83       12.42      2.79 o
   2   2  10        0.01       -0.96      3.76 o
  -8   3  10        2.60        4.79      5.95 o
  -7   3  10       10.58        7.56      2.88 o
  -6   3  10        0.93        5.63      2.79 o
  -5   3  10        5.32        3.42      1.91 o
  -4   3  10        5.64        7.14      2.85 o
  -3   3  10        2.57        4.60      2.48 o
  -2   3  10        0.45       -0.81      2.19 o
  -1   3  10       10.22       13.85      2.99 o
   0   3  10        8.06        6.96      2.74 o
   1   3  10        1.09        4.98      2.69 o
  -7   4  10        0.97        0.16      3.05 o
  -6   4  10        0.04       -3.57      2.38 o
  -5   4  10        0.92       -0.87      1.89 o
  -4   4  10        0.20        1.11      2.35 o
  -3   4  10        0.86        1.11      3.66 o
  -2   4  10        0.54       -0.39      2.41 o
  -1   4  10        1.92        4.08      2.76 o
   0   4  10        1.52        8.66      2.95 o
  -6   5  10        0.01        2.34      2.79 o
  -5   5  10        4.38        5.01      2.85 o
  -4   5  10        0.05        2.54      2.69 o
  -3   5  10        3.71        3.17      2.87 o
  -2   5  10        2.36        3.58      2.91 o
   1  -9  11        2.93       -0.60      4.06 o
   2  -9  11        2.88       -1.48      4.34 o
  -2  -8  11        0.80        3.07      4.83 o
  -1  -8  11       16.08       19.89      4.47 o
   0  -8  11        1.56        4.27      3.35 o
   1  -8  11        9.64       -0.49      4.06 o
   2  -8  11        0.85       -3.90      3.46 o
   3  -8  11        7.79        5.54      4.28 o
  -3  -7  11        4.37        7.71      3.90 o
  -2  -7  11        2.69        7.65      2.83 o
  -1  -7  11        0.54       -2.44      2.12 o
   0  -7  11       11.13       10.13      3.32 o
   1  -7  11        0.17        0.36      2.22 o
   2  -7  11        7.68        1.83      3.43 o
   3  -7  11       12.33       15.37      3.41 o
   4  -7  11        2.47        4.94      4.17 o
  -4  -6  11        2.98        5.92      4.49 o
  -3  -6  11       16.72       10.80      2.99 o
  -2  -6  11       24.71       26.56      3.70 o
  -1  -6  11        9.08        8.83      2.73 o
   0  -6  11        8.58       13.21      2.85 o
   1  -6  11       66.85       74.92      5.25 o
   2  -6  11        1.44       -0.55      2.43 o
   3  -6  11        3.28        0.97      2.37 o
   4  -6  11        1.26        2.00      1.98 o
  -5  -5  11        1.80        2.00      2.44 o
  -4  -5  11        9.19       12.58      3.21 o
  -3  -5  11       47.34       49.41      4.68 o
  -2  -5  11       64.66       65.42      8.07 o
  -1  -5  11       11.19       10.05      2.83 o
   0  -5  11        1.56        4.92      2.27 o
   1  -5  11        7.37        5.72      2.30 o
   2  -5  11        1.86        1.49      1.96 o
   3  -5  11        0.43        0.51      1.73 o
   4  -5  11        0.72       -0.46      1.93 o
  -6  -4  11        0.43       -1.22      2.60 o
  -5  -4  11       11.28       14.37      3.18 o
  -4  -4  11       22.81       27.92      3.71 o
  -3  -4  11        1.78        3.11      2.33 o
  -2  -4  11       35.64       39.46      4.72 o
  -1  -4  11       26.46       29.47      3.51 o
   0  -4  11        0.09       -0.07      1.71 o
   1  -4  11        2.40        2.13      2.00 o
   2  -4  11       10.07       13.10      2.23 o
   3  -4  11        0.63        3.74      3.14 o
   4  -4  11       11.06       13.38      3.26 o
  -6  -3  11        0.03        0.87      2.84 o
  -5  -3  11        1.12       -2.91      2.05 o
  -4  -3  11        0.02       -0.59      1.94 o
  -3  -3  11        6.68        5.76      2.37 o
  -2  -3  11        7.41        8.13      2.32 o
  -1  -3  11        3.65        4.26      2.18 o
   0  -3  11       25.12       22.22      3.10 o
   1  -3  11       26.86       28.66      3.40 o
   2  -3  11        5.20        7.94      2.01 o
   3  -3  11        0.15       -2.46      1.64 o
   4  -3  11        7.58       10.56      2.97 o
  -7  -2  11        0.30        7.77      3.55 o
  -6  -2  11        1.12       -0.24      2.24 o
  -5  -2  11        0.04       -2.15      1.82 o
  -4  -2  11        0.13       -0.92      1.91 o
  -3  -2  11        0.04        0.89      1.65 o
  -2  -2  11        8.94        8.71      2.04 o
  -1  -2  11       17.72       15.19      2.19 o
   0  -2  11       54.59       61.13      3.23 o
   1  -2  11        7.81        6.83      2.35 o
   2  -2  11       31.55       32.17      4.21 o
   3  -2  11        6.90        1.43      3.18 o
   4  -2  11        3.86        4.61      3.84 o
  -7  -1  11        0.01        0.87      3.05 o
  -6  -1  11        0.06       -2.31      1.87 o
  -5  -1  11        0.41       -0.06      2.30 o
  -4  -1  11       29.10       31.91      3.09 o
  -3  -1  11       20.39       22.88      2.70 o
  -2  -1  11       13.65       17.47      2.57 o
  -1  -1  11        4.38        3.46      2.80 o
   0  -1  11      124.87      127.52      6.08 o
   1  -1  11        2.40        2.52      2.06 o
   2  -1  11        0.01        1.21      3.18 o
   3  -1  11        2.61        3.02      3.51 o
  -7   0  11        0.04       -3.42      2.43 o
  -6   0  11        0.63       -0.83      2.23 o
  -5   0  11        3.69        6.31      2.05 o
  -4   0  11        3.25        3.23      1.94 o
  -3   0  11        1.63        1.49      1.69 o
  -2   0  11        0.04        1.54      1.90 o
  -1   0  11        2.29        2.19      1.65 o
   0   0  11        0.01       -0.67      2.85 o
   1   0  11        4.43        5.76      2.28 o
   2   0  11        4.70       16.96      5.05 o
   3   0  11        3.87        4.88      4.50 o
  -7   1  11        0.01       -1.45      2.43 o
  -6   1  11        3.23        1.48      2.08 o
  -5   1  11        5.48        6.83      2.08 o
  -4   1  11        3.39        3.37      3.16 o
  -3   1  11       10.41       10.32      2.32 o
  -2   1  11       69.11       73.47      4.43 o
  -1   1  11        9.36        6.02      2.38 o
   0   1  11        0.31       -0.46      1.95 o
   1   1  11        0.01       -2.16      2.08 o
   2   1  11        2.63       12.35      4.99 o
  -7   2  11        1.00        0.26      3.37 o
  -6   2  11        0.32       -0.21      2.48 o
  -5   2  11        3.21        4.18      2.13 o
  -4   2  11        1.10        3.64      2.06 o
  -3   2  11        0.86       -0.45      1.86 o
  -2   2  11        4.44        4.58      2.44 o
  -1   2  11        0.26        0.51      3.54 o
   0   2  11        5.09        7.14      2.60 o
   1   2  11        6.09        9.70      4.20 o
  -7   3  11        0.26       -1.72      3.76 o
  -6   3  11        0.02        2.45      2.67 o
  -5   3  11        1.70        2.10      2.04 o
  -4   3  11        0.76       -1.96      1.87 o
  -3   3  11        8.85       10.26      2.97 o
  -2   3  11       12.47       11.69      3.20 o
  -1   3  11       22.28       23.52      3.69 o
   0   3  11        0.09        1.15      3.95 o
  -5   4  11        1.96       -0.13      2.62 o
  -4   4  11        0.19        0.39      2.57 o
  -3   4  11        1.89        6.18      2.97 o
  -2   4  11        0.60        1.30      5.38 o
   0  -8  12        8.38        9.05      4.88 o
   1  -8  12        0.78        2.25      4.66 o
  -2  -7  12        0.58       -1.97      3.18 o
  -1  -7  12        4.60       10.72      4.07 o
   0  -7  12        0.15        4.95      5.24 o
   1  -7  12        5.79        4.88      4.88 o
   2  -7  12        0.21       -1.43      3.68 o
   3  -7  12        6.01        7.19      4.55 o
  -3  -6  12        0.14       -2.10      2.48 o
  -2  -6  12        9.30       10.97      4.45 o
  -1  -6  12        0.44       -1.20      2.35 o
   0  -6  12       10.39       11.32      2.87 o
   1  -6  12        1.43        1.71      3.81 o
   2  -6  12        3.80       -0.99      3.95 o
   3  -6  12        4.93        2.52      3.62 o
  -4  -5  12        0.21       -2.33      2.54 o
  -3  -5  12        0.47       -0.29      2.17 o
  -2  -5  12        7.17       15.09      3.18 o
  -1  -5  12       13.64       15.26      3.12 o
   0  -5  12        6.74        0.97      2.13 o
   1  -5  12        0.20       -0.15      2.04 o
   2  -5  12        4.90        0.26      2.38 o
   3  -5  12        5.07        7.74      4.01 o
  -5  -4  12       73.01       76.98      5.94 o
  -4  -4  12       23.55       23.54      4.00 o
  -3  -4  12        6.93       10.48      2.83 o
  -2  -4  12       10.04        9.97      2.71 o
  -1  -4  12        4.81        2.85      2.36 o
   0  -4  12       17.11       18.47      3.15 o
   1  -4  12        0.17        0.72      2.12 o
   2  -4  12       15.92       13.90      3.73 o
   3  -4  12        3.03        6.26      4.06 o
  -6  -3  12       14.47       14.10      3.38 o
  -5  -3  12       11.02       10.41      2.95 o
  -4  -3  12        0.71        4.33      2.43 o
  -3  -3  12        0.34       -2.59      1.73 o
  -2  -3  12        3.13        0.09      2.11 o
  -1  -3  12        1.38       -1.50      1.83 o
   0  -3  12       10.52       11.45      2.75 o
   1  -3  12        0.22       -1.22      2.02 o
   2  -3  12        3.38        5.70      2.73 o
   3  -3  12        1.47        2.03      3.40 o
  -6  -2  12        5.21        4.87      2.69 o
  -5  -2  12        0.13       -0.87      2.48 o
  -4  -2  12        5.76        0.97      2.32 o
  -3  -2  12        2.75        3.14      2.34 o
  -2  -2  12        0.64        0.47      1.82 o
  -1  -2  12       24.52       29.19      3.71 o
   0  -2  12        7.32       12.14      2.85 o
   1  -2  12        1.86        0.48      2.95 o
   2  -2  12       12.32        5.82      4.01 o
   3  -2  12        3.56        9.44      4.44 o
  -6  -1  12        0.65        0.79      2.85 o
  -5  -1  12        1.63       -0.73      1.92 o
  -4  -1  12        3.60        5.20      2.05 o
  -3  -1  12        3.53        2.17      2.33 o
  -2  -1  12        5.59       11.05      2.27 o
  -1  -1  12       44.63       45.94      3.49 o
   0  -1  12        6.83        6.85      2.45 o
   1  -1  12        0.41        3.78      2.72 o
   2  -1  12        0.52       -4.34      3.29 o
  -6   0  12       12.33        9.85      3.15 o
  -5   0  12        4.76        3.30      2.12 o
  -4   0  12        0.08        3.46      2.77 o
  -3   0  12        2.11        0.41      1.80 o
  -2   0  12       16.83       17.06      2.62 o
  -1   0  12       45.08       48.13      3.73 o
   0   0  12        0.39       -1.75      2.18 o
   1   0  12        9.38        7.68      5.10 o
  -6   1  12        8.62        6.73      2.97 o
  -5   1  12        2.65        2.23      2.09 o
  -4   1  12        5.40        8.43      2.34 o
  -3   1  12        6.23       11.09      2.46 o
  -2   1  12        3.79        6.07      2.24 o
  -1   1  12       10.70       13.59      2.89 o
   0   1  12        0.24        2.23      3.06 o
  -6   2  12        0.34        0.18      2.76 o
  -5   2  12        2.42        2.91      2.25 o
  -4   2  12        2.52        2.22      2.13 o
  -3   2  12        0.16        2.77      2.14 o
  -2   2  12        9.34       10.23      3.04 o
  -1   2  12        3.86        4.44      3.70 o
  -4   3  12       13.98       17.04      3.00 o
  -3   3  12        0.14       23.45     24.63 o
  -2  -6  13        7.30       12.78      4.38 o
  -1  -6  13        0.47        4.42      3.72 o
   0  -6  13        4.76       12.18      5.16 o
   1  -6  13        6.31       10.15      4.88 o
  -3  -5  13        3.84        7.17      4.14 o
  -2  -5  13        1.10       -1.27      3.26 o
  -1  -5  13       22.64       22.84      4.66 o
   0  -5  13        0.80        2.35      3.04 o
   1  -5  13        0.98       -0.99      4.06 o
   2  -5  13        1.33        3.62      3.95 o
  -4  -4  13       12.32       14.13      3.23 o
  -3  -4  13        3.54        1.13      2.48 o
  -2  -4  13        1.63        2.56      2.49 o
  -1  -4  13        2.84       -0.58      2.22 o
   0  -4  13        0.94        1.71      3.02 o
   1  -4  13        0.02        5.10      4.39 o
   2  -4  13        0.13       -0.88      3.68 o
  -5  -3  13        0.68       -0.23      2.58 o
  -4  -3  13        5.04       10.84      3.31 o
  -3  -3  13        8.07        9.06      4.10 o
  -2  -3  13        0.56        2.18      2.37 o
  -1  -3  13        0.00        0.86      2.50 o
   0  -3  13        2.22        3.97      2.33 o
   1  -3  13        0.03       -4.72      3.29 o
   2  -3  13       10.60       16.90      5.10 o
  -5  -2  13        0.35        0.69      2.38 o
  -4  -2  13        0.72       -2.22      2.23 o
  -3  -2  13        0.88       -1.53      2.21 o
  -2  -2  13        3.84        5.23      2.58 o
  -1  -2  13       12.37        8.78      4.04 o
   0  -2  13        2.71        3.14      2.73 o
   1  -2  13        1.19        7.19      4.39 o
  -5  -1  13        0.17        0.90      4.35 o
  -4  -1  13        0.87        1.98      2.81 o
  -3  -1  13        4.82        2.20      2.08 o
  -2  -1  13       18.06       23.20      6.06 o
  -1  -1  13        3.37        5.73      2.64 o
   0  -1  13        8.86       15.13      3.87 o
  -5   0  13        5.29        3.66      4.42 o
  -4   0  13        2.22        1.40      2.09 o
  -3   0  13        0.32        1.20      2.06 o
  -2   0  13       31.08       36.70      5.16 o
  -1   0  13        1.83        0.53      3.28 o
   0   0  13        0.21        3.73      4.01 o
  -4   1  13        0.27       -2.95      2.01 o
  -3   1  13        0.06        3.45      2.66 o
  -2   1  13        1.08        8.63      2.79 o
  -1  -4  14        0.02       -2.81      2.95 o
  -2  -3  14        5.38        4.01      3.48 o
  -1  -3  14        0.51        3.30      3.34 o
  -2  -2  14        1.32        5.77      3.64 o
 
